# Supplementary material for: Meta-Analysis of Two Human RNA-seq Datasets to Determine Periodontitis Diagnostic Biomarkers and Drug Target Candidates
Source: Int J Mol Sci. 2022 May 17;23(10):5580. doi: 10.3390/ijms23105580 (PMC9145972; doi:10.3390/ijms23105580)
Supplement: Supplementary file 1 [file ijms-23-05580-s001.zip]

Archive with 1 entries (1 files):
- ijms-1707209-supplementary.xlsx
