# Supplementary material for: Meta-Analysis of Two Human RNA-seq Datasets to Determine Periodontitis Diagnostic Biomarkers and Drug Target Candidates
Source: Int J Mol Sci. 2022 May 17;23(10):5580. doi: 10.3390/ijms23105580 (PMC9145972; doi:10.3390/ijms23105580)
Supplement: Supplementary file 1 [file ijms-23-05580-s001.zip › ijms-1707209-supplementary.xlsx]

## Sheet: Table 1. RNAseq analysis data
seqnames	start	end	width	strand	gene_id	gene_name	gene_biotype	seq_coord_system	description	gene_id_version	symbol	entrezgene_id	tx_ids	logFC	logCPM	F	PValue	FDR	mlog10PValue
22	22900000	22900000	462	+	ENSG00000211679	IGLC3	IG_C_gene	chromosome	immunoglobulin lambda constant 3 (Kern-Oz+ marker) [Source:HGNC Symbol;Acc:HGNC:5857]	ENSG00000211679.2	IGLC3	NA	ENST00000390325	5.17	10.3	31.1	6.52e-06	0.0292	5.19
22	2.2e+07	2.2e+07	539	+	ENSG00000211637	IGLV4-69	IG_V_gene	chromosome	immunoglobulin lambda variable 4-69 [Source:HGNC Symbol;Acc:HGNC:5921]	ENSG00000211637.2	IGLV4-69	NA	ENST00000390282	5.26	4.65	30	8.56e-06	0.0292	5.07
2	89100000	89100000	503	-	ENSG00000240864	IGKV1-16	IG_V_gene	chromosome	immunoglobulin kappa variable 1-16 [Source:HGNC Symbol;Acc:HGNC:5732]	ENSG00000240864.3	IGKV1-16	NA	ENST00000479981	4.61	4.83	28.3	1.31e-05	0.0292	4.88
CHR_HSCHR22_1_CTG3	22400000	22400000	508	+	ENSG00000273737	IGLV1-36	IG_V_gene	chromosome	immunoglobulin lambda variable 1-36 [Source:HGNC Symbol;Acc:HGNC:5876]	ENSG00000273737.3	IGLV1-36	NA	ENST00000618026	5.04	3.1	27.2	1.71e-05	0.0292	4.77
2	8.9e+07	8.9e+07	523	-	ENSG00000240671	IGKV1-8	IG_V_gene	chromosome	immunoglobulin kappa variable 1-8 [Source:HGNC Symbol;Acc:HGNC:5743]	ENSG00000240671.4	IGKV1-8	NA	ENST00000495489	4.27	2.31	27.1	1.76e-05	0.0292	4.75
22	22800000	22800000	517	+	ENSG00000211668	IGLV2-11	IG_V_gene	chromosome	immunoglobulin lambda variable 2-11 [Source:HGNC Symbol;Acc:HGNC:5887]	ENSG00000211668.2	IGLV2-11	NA	ENST00000390314	4.21	5.8	26.9	1.87e-05	0.0292	4.73
CHR_HSCHR14_3_CTG1	1.06e+08	1.06e+08	1730	-	ENSG00000277016	IGHG4	IG_C_gene	chromosome	immunoglobulin heavy constant gamma 4 (G4m marker) [Source:HGNC Symbol;Acc:HGNC:5528]	ENSG00000277016.2	IGHG4	NA	ENST00000618981	4.38	10.3	26.6	1.99e-05	0.0292	4.7
CHR_HSCHR22_1_CTG3	22400000	22400000	517	+	ENSG00000274575	IGLV1-40	IG_V_gene	chromosome	immunoglobulin lambda variable 1-40 [Source:HGNC Symbol;Acc:HGNC:5877]	ENSG00000274575.2	IGLV1-40	NA	ENST00000610349	5.06	7.13	26.1	2.32e-05	0.0292	4.63
CHR_HSCHR14_3_CTG1	1.06e+08	1.06e+08	499	-	ENSG00000282223	IGHV4-4	IG_V_gene	chromosome	immunoglobulin heavy variable 4-4 [Source:HGNC Symbol;Acc:HGNC:5652]	ENSG00000282223.1	IGHV4-4	NA	ENST00000631379	5.36	4.13	25.8	2.49e-05	0.0292	4.6
2	89100000	89100000	503	-	ENSG00000240382	IGKV1-17	IG_V_gene	chromosome	immunoglobulin kappa variable 1-17 [Source:HGNC Symbol;Acc:HGNC:5733]	ENSG00000240382.3	IGKV1-17	NA	ENST00000490686	4.51	5.04	24.7	3.28e-05	0.0292	4.48
22	23800000	23800000	4630	-	ENSG00000099958	DERL3	protein_coding	chromosome	derlin 3 [Source:HGNC Symbol;Acc:HGNC:14236]	ENSG00000099958.14	DERL3	91319	c("ENST00000290730", "ENST00000318109", "ENST00000404056", "ENST00000406855", "ENST00000464023", "ENST00000464034", "ENST00000464110", "ENST00000476077", "ENST00000488272", "ENST00000493596")	3.92	4.4	24.6	3.45e-05	0.0292	4.46
2	90200000	90200000	613	+	ENSG00000211632	IGKV3D-11	IG_V_gene	chromosome	immunoglobulin kappa variable 3D-11 [Source:HGNC Symbol;Acc:HGNC:5823]	ENSG00000211632.4	IGKV3D-11	NA	ENST00000390277	4.46	5.94	24.3	3.74e-05	0.0292	4.43
22	22700000	22700000	483	+	ENSG00000211664	IGLV2-18	IG_V_gene	chromosome	immunoglobulin lambda variable 2-18 [Source:HGNC Symbol;Acc:HGNC:5889]	ENSG00000211664.3	IGLV2-18	NA	ENST00000390310	5.22	3.75	24.2	3.81e-05	0.0292	4.42
22	22900000	22900000	460	+	ENSG00000211675	IGLC1	IG_C_gene	chromosome	immunoglobulin lambda constant 1 [Source:HGNC Symbol;Acc:HGNC:5855]	ENSG00000211675.2	IGLC1	NA	ENST00000390321	3.86	8.63	24	4.06e-05	0.0292	4.39
21	13800000	13800000	5230	-	ENSG00000228314	CYP4F29P	transcribed_unprocessed_pseudogene	chromosome	cytochrome P450 family 4 subfamily F member 29, pseudogene [Source:HGNC Symbol;Acc:HGNC:2647]	ENSG00000228314.1	CYP4F29P	NA	c("ENST00000420685", "ENST00000428301", "ENST00000436765")	2.87	1.04	23.9	4.08e-05	0.0292	4.39
22	22300000	22300000	498	+	ENSG00000211644	IGLV1-51	IG_V_gene	chromosome	immunoglobulin lambda variable 1-51 [Source:HGNC Symbol;Acc:HGNC:5882]	ENSG00000211644.3	IGLV1-51	NA	ENST00000390290	4.59	6.57	23.9	4.09e-05	0.0292	4.39
20	35600000	35600000	48800	-	ENSG00000088340	FER1L4	transcribed_unitary_pseudogene	chromosome	fer-1 like family member 4 (pseudogene) [Source:HGNC Symbol;Acc:HGNC:15801]	ENSG00000088340.16	FER1L4	NA	c("ENST00000325076", "ENST00000412452", "ENST00000426117", "ENST00000430275", "ENST00000434843", "ENST00000440443", "ENST00000452272", "ENST00000611673", "ENST00000613061", "ENST00000615531", "ENST00000616283", "ENST00000616711", "ENST00000621044", "ENST00000651414")	3.39	2.15	23.9	4.17e-05	0.0292	4.38
2	8.9e+07	8.9e+07	561	-	ENSG00000241351	IGKV3-11	IG_V_gene	chromosome	immunoglobulin kappa variable 3-11 [Source:HGNC Symbol;Acc:HGNC:5815]	ENSG00000241351.3	IGKV3-11	NA	ENST00000483158	4.19	6.9	23.9	4.19e-05	0.0292	4.38
21	13900000	1.4e+07	70900	-	ENSG00000215559	ANKRD20A11P	transcribed_unprocessed_pseudogene	chromosome	ankyrin repeat domain 20 family member A11, pseudogene [Source:HGNC Symbol;Acc:HGNC:42024]	ENSG00000215559.8	ANKRD20A11P	NA	c("ENST00000344693", "ENST00000428576", "ENST00000429521", "ENST00000432875", "ENST00000442192", "ENST00000451663")	2.45	-0.491	23.7	4.43e-05	0.0292	4.35
14	1.06e+08	1.06e+08	6900	-	ENSG00000211897	IGHG3	IG_C_gene	chromosome	immunoglobulin heavy constant gamma 3 (G3m marker) [Source:HGNC Symbol;Acc:HGNC:5527]	ENSG00000211897.9	IGHG3	NA	c("ENST00000390551", "ENST00000641136")	4.24	9.28	23.6	4.46e-05	0.0292	4.35
5	1.39e+08	1.39e+08	2620	-	ENSG00000170476	MZB1	protein_coding	chromosome	marginal zone B and B1 cell specific protein [Source:HGNC Symbol;Acc:HGNC:30125]	ENSG00000170476.16	MZB1	51237	c("ENST00000302125", "ENST00000417694", "ENST00000503120", "ENST00000503351", "ENST00000503481", "ENST00000509591", "ENST00000511979", "ENST00000513389")	3.98	5.29	23.6	4.48e-05	0.0292	4.35
2	1.12e+08	1.12e+08	131000	+	ENSG00000153208	MERTK	protein_coding	chromosome	MER proto-oncogene, tyrosine kinase [Source:HGNC Symbol;Acc:HGNC:7027]	ENSG00000153208.17	MERTK	10461	c("ENST00000295408", "ENST00000409780", "ENST00000421804", "ENST00000439966", "ENST00000449344", "ENST00000473065", "ENST00000616902")	1.58	1.32	23.5	4.56e-05	0.0292	4.34
22	22700000	22700000	619	+	ENSG00000211660	IGLV2-23	IG_V_gene	chromosome	immunoglobulin lambda variable 2-23 [Source:HGNC Symbol;Acc:HGNC:5890]	ENSG00000211660.3	IGLV2-23	NA	ENST00000390306	4.47	6.67	23.4	4.72e-05	0.0292	4.33
2	89100000	89100000	611	-	ENSG00000244437	IGKV3-15	IG_V_gene	chromosome	immunoglobulin kappa variable 3-15 [Source:HGNC Symbol;Acc:HGNC:5816]	ENSG00000244437.1	IGKV3-15	NA	ENST00000390252	4.38	7.82	23.3	4.9e-05	0.0292	4.31
CHR_HSCHR14_3_CTG1	1.07e+08	1.07e+08	577	-	ENSG00000282691	IGHV4-59	IG_V_gene	chromosome	immunoglobulin heavy variable 4-59 [Source:HGNC Symbol;Acc:HGNC:5654]	ENSG00000282691.1	IGHV4-59	NA	ENST00000619078	4.13	5.89	23.1	5.13e-05	0.0292	4.29
2	90200000	90200000	502	+	ENSG00000276566	IGKV1D-13	IG_V_gene	chromosome	immunoglobulin kappa variable 1D-13 [Source:HGNC Symbol;Acc:HGNC:5747]	ENSG00000276566.1	IGKV1D-13	NA	ENST00000611391	4.43	4.05	23.1	5.19e-05	0.0292	4.28
CHR_HSCHR14_3_CTG1	1.06e+08	1.06e+08	6730	-	ENSG00000277633	IGHG1	IG_C_gene	chromosome	immunoglobulin heavy constant gamma 1 (G1m marker) [Source:HGNC Symbol;Acc:HGNC:5525]	ENSG00000277633.5	IGHG1	NA	c("ENST00000631402", "ENST00000631466", "ENST00000631539")	4.39	12.6	23.1	5.21e-05	0.0292	4.28
22	22200000	22200000	478	+	ENSG00000211640	IGLV6-57	IG_V_gene	chromosome	immunoglobulin lambda variable 6-57 [Source:HGNC Symbol;Acc:HGNC:5927]	ENSG00000211640.4	IGLV6-57	NA	ENST00000390285	4.5	5.6	22.9	5.45e-05	0.0292	4.26
2	9e+07	9e+07	776	+	ENSG00000242534	IGKV2D-28	IG_V_gene	chromosome	immunoglobulin kappa variable 2D-28 [Source:HGNC Symbol;Acc:HGNC:5799]	ENSG00000242534.2	IGKV2D-28	NA	c("ENST00000453166", "ENST00000558026")	4.2	6.94	22.8	5.64e-05	0.0292	4.25
CHR_HSCHR14_3_CTG1	1.06e+08	1.06e+08	507	-	ENSG00000282726	IGHV4-28	IG_V_gene	chromosome	immunoglobulin heavy variable 4-28 [Source:HGNC Symbol;Acc:HGNC:5645]	ENSG00000282726.1	IGHV4-28	NA	ENST00000632719	4.27	2.07	22.7	5.76e-05	0.0292	4.24
CHR_HSCHR14_3_CTG1	1.06e+08	1.06e+08	532	-	ENSG00000282777	IGHV3-30	IG_V_gene	chromosome	immunoglobulin heavy variable 3-30 [Source:HGNC Symbol;Acc:HGNC:5591]	ENSG00000282777.1	IGHV3-30	NA	ENST00000633400	4.85	6.29	22.6	5.88e-05	0.0292	4.23
CHR_HSCHR14_3_CTG1	1.06e+08	1.06e+08	521	-	ENSG00000282642	IGHV3-33	IG_V_gene	chromosome	immunoglobulin heavy variable 3-33 [Source:HGNC Symbol;Acc:HGNC:5596]	ENSG00000282642.1	IGHV3-33	NA	ENST00000631807	4.93	4.83	22.6	5.96e-05	0.0292	4.23
2	88900000	88900000	523	-	ENSG00000211592	IGKC	IG_C_gene	chromosome	immunoglobulin kappa constant [Source:HGNC Symbol;Acc:HGNC:5716]	ENSG00000211592.8	IGKC	NA	ENST00000390237	3.84	12.5	22.4	6.27e-05	0.0298	4.2
1	1.18e+08	1.18e+08	22300	+	ENSG00000183508	TENT5C	protein_coding	chromosome	terminal nucleotidyltransferase 5C [Source:HGNC Symbol;Acc:HGNC:24712]	ENSG00000183508.5	TENT5C	54855	ENST00000369448	3.11	5.28	22.3	6.44e-05	0.0298	4.19
15	7.5e+07	7.5e+07	64300	+	ENSG00000198794	SCAMP5	protein_coding	chromosome	secretory carrier membrane protein 5 [Source:HGNC Symbol;Acc:HGNC:30386]	ENSG00000198794.12	SCAMP5	192683	c("ENST00000361900", "ENST00000425597", "ENST00000562212", "ENST00000562327", "ENST00000562765", "ENST00000564141", "ENST00000564491", "ENST00000564779", "ENST00000565923", "ENST00000565989", "ENST00000566872", "ENST00000567529", "ENST00000567535", "ENST00000567920", "ENST00000568018", "ENST00000568081", "ENST00000568119", "ENST00000568423")	2.67	2.54	22.1	6.79e-05	0.0303	4.17
2	9e+07	9e+07	632	+	ENSG00000211625	IGKV3D-20	IG_V_gene	chromosome	immunoglobulin kappa variable 3D-20 [Source:HGNC Symbol;Acc:HGNC:5825]	ENSG00000211625.2	IGKV3D-20	NA	ENST00000390270	3.63	4.28	21.9	7.26e-05	0.0303	4.14
2	89900000	89900000	707	+	ENSG00000251039	IGKV2D-40	IG_V_gene	chromosome	immunoglobulin kappa variable 2D-40 [Source:HGNC Symbol;Acc:HGNC:5804]	ENSG00000251039.2	IGKV2D-40	NA	c("ENST00000429992", "ENST00000560045")	5.8	3.73	21.9	7.31e-05	0.0303	4.14
6	392000	411000	19700	+	ENSG00000137265	IRF4	protein_coding	chromosome	interferon regulatory factor 4 [Source:HGNC Symbol;Acc:HGNC:6119]	ENSG00000137265.15	IRF4	3662	c("ENST00000380956", "ENST00000468485", "ENST00000469834", "ENST00000493114", "ENST00000495137")	3.14	4.02	21.9	7.33e-05	0.0303	4.13
20	35600000	35600000	5270	+	ENSG00000061656	SPAG4	protein_coding	chromosome	sperm associated antigen 4 [Source:HGNC Symbol;Acc:HGNC:11214]	ENSG00000061656.10	SPAG4	6676	c("ENST00000374273", "ENST00000430878", "ENST00000454819", "ENST00000462896", "ENST00000463973", "ENST00000468248", "ENST00000498203")	3.28	1.63	21.6	7.87e-05	0.0303	4.1
2	89100000	89100000	587	-	ENSG00000239951	IGKV3-20	IG_V_gene	chromosome	immunoglobulin kappa variable 3-20 [Source:HGNC Symbol;Acc:HGNC:5817]	ENSG00000239951.1	IGKV3-20	NA	ENST00000492167	3.8	8.04	21.6	7.92e-05	0.0303	4.1
CHR_HSCHR14_3_CTG1	1.06e+08	1.06e+08	535	-	ENSG00000281962	IGHV3-23	IG_V_gene	chromosome	immunoglobulin heavy variable 3-23 [Source:HGNC Symbol;Acc:HGNC:5588]	ENSG00000281962.1	IGHV3-23	NA	ENST00000632630	4.19	6.78	21.6	7.99e-05	0.0303	4.1
CHR_HSCHR14_3_CTG1	1.07e+08	1.07e+08	539	-	ENSG00000282451	IGHV4-61	IG_V_gene	chromosome	immunoglobulin heavy variable 4-61 [Source:HGNC Symbol;Acc:HGNC:5655]	ENSG00000282451.1	IGHV4-61	NA	ENST00000632960	3.91	4.27	21.5	8.12e-05	0.0303	4.09
5	40900000	4.1e+07	75100	+	ENSG00000112936	C7	protein_coding	chromosome	complement C7 [Source:HGNC Symbol;Acc:HGNC:1346]	ENSG00000112936.19	C7	730	c("ENST00000313164", "ENST00000464864", "ENST00000486779", "ENST00000489457", "ENST00000494960", "ENST00000508185", "ENST00000513922")	2.46	-0.0612	21.4	8.31e-05	0.0303	4.08
22	22900000	22900000	462	+	ENSG00000211677	IGLC2	IG_C_gene	chromosome	immunoglobulin lambda constant 2 [Source:HGNC Symbol;Acc:HGNC:5856]	ENSG00000211677.2	IGLC2	NA	ENST00000390323	3.86	10.8	21.3	8.58e-05	0.0305	4.07
22	28800000	28800000	6040	-	ENSG00000100219	XBP1	protein_coding	chromosome	X-box binding protein 1 [Source:HGNC Symbol;Acc:HGNC:12801]	ENSG00000100219.16	XBP1	7494	c("ENST00000216037", "ENST00000344347", "ENST00000403532", "ENST00000405219", "ENST00000482720", "ENST00000484256", "ENST00000611155")	1.81	7.87	21.2	8.99e-05	0.0305	4.05
2	8.9e+07	8.9e+07	534	-	ENSG00000241755	IGKV1-9	IG_V_gene	chromosome	immunoglobulin kappa variable 1-9 [Source:HGNC Symbol;Acc:HGNC:5744]	ENSG00000241755.1	IGKV1-9	NA	ENST00000493819	3.99	5.42	21	9.38e-05	0.0305	4.03
22	22700000	22700000	1520	+	ENSG00000211662	IGLV3-21	IG_V_gene	chromosome	immunoglobulin lambda variable 3-21 [Source:HGNC Symbol;Acc:HGNC:5905]	ENSG00000211662.2	IGLV3-21	NA	ENST00000390308	4.06	7.28	21	9.52e-05	0.0305	4.02
22	22900000	22900000	8330	+	ENSG00000254709	IGLL5	protein_coding	chromosome	immunoglobulin lambda like polypeptide 5 [Source:HGNC Symbol;Acc:HGNC:38476]	ENSG00000254709.8	IGLL5	100423062	c("ENST00000526893", "ENST00000531372", "ENST00000532223")	3.56	8.02	20.9	9.68e-05	0.0305	4.01
2	1.97e+08	1.97e+08	344000	-	ENSG00000065413	ANKRD44	protein_coding	chromosome	ankyrin repeat domain 44 [Source:HGNC Symbol;Acc:HGNC:25259]	ENSG00000065413.20	ANKRD44	91526	c("ENST00000282272", "ENST00000328737", "ENST00000409153", "ENST00000409919", "ENST00000422886", "ENST00000424317", "ENST00000443014", "ENST00000447713", "ENST00000463879", "ENST00000473081", "ENST00000477852", "ENST00000486006", "ENST00000647377")	1.41	3.31	20.9	9.72e-05	0.0305	4.01
2	88900000	88900000	657	-	ENSG00000243466	IGKV1-5	IG_V_gene	chromosome	immunoglobulin kappa variable 1-5 [Source:HGNC Symbol;Acc:HGNC:5741]	ENSG00000243466.1	IGKV1-5	NA	ENST00000496168	3.62	7.32	20.9	9.72e-05	0.0305	4.01
CHR_HSCHR14_3_CTG1	1.06e+08	1.06e+08	431	-	ENSG00000278082	AC234301.1	IG_V_gene	chromosome	novel immunoglobulin heavy variable gene	ENSG00000278082.3	AC234301.1	NA	ENST00000633570	4.65	4.34	20.7	0.000103	0.0315	3.99
CHR_HSCHR14_3_CTG1	1.06e+08	1.06e+08	570	-	ENSG00000282322	IGHV3-11	IG_V_gene	chromosome	immunoglobulin heavy variable 3-11 (gene/pseudogene) [Source:HGNC Symbol;Acc:HGNC:5580]	ENSG00000282322.1	IGHV3-11	NA	ENST00000634015	3.95	4.95	20.6	0.000105	0.0315	3.98
22	22800000	22800000	519	+	ENSG00000211666	IGLV2-14	IG_V_gene	chromosome	immunoglobulin lambda variable 2-14 [Source:HGNC Symbol;Acc:HGNC:5888]	ENSG00000211666.2	IGLV2-14	NA	ENST00000390312	3.66	7	20.6	0.000106	0.0315	3.97
CHR_HSCHR14_3_CTG1	1.06e+08	1.06e+08	502	-	ENSG00000282550	IGHV1-2	IG_V_gene	chromosome	immunoglobulin heavy variable 1-2 [Source:HGNC Symbol;Acc:HGNC:5550]	ENSG00000282550.1	IGHV1-2	NA	ENST00000633350	4.38	4.76	20.2	0.000118	0.0339	3.93
1	2.07e+08	2.07e+08	35700	+	ENSG00000117322	CR2	protein_coding	chromosome	complement C3d receptor 2 [Source:HGNC Symbol;Acc:HGNC:2336]	ENSG00000117322.17	CR2	1380	c("ENST00000367057", "ENST00000367058", "ENST00000367059", "ENST00000475194", "ENST00000479186", "ENST00000485707", "ENST00000640301")	5.14	0.832	20.2	0.000119	0.0339	3.93
8	2.8e+07	28100000	62000	-	ENSG00000189233	NUGGC	protein_coding	chromosome	nuclear GTPase, germinal center associated [Source:HGNC Symbol;Acc:HGNC:33550]	ENSG00000189233.12	NUGGC	389643	c("ENST00000413272", "ENST00000418860")	2.02	0.631	20	0.000125	0.0348	3.9
22	22400000	22400000	522	+	ENSG00000211648	IGLV1-47	IG_V_gene	chromosome	immunoglobulin lambda variable 1-47 [Source:HGNC Symbol;Acc:HGNC:5880]	ENSG00000211648.2	IGLV1-47	NA	ENST00000390294	3.92	5	20	0.000128	0.0348	3.89
2	8.9e+07	8.9e+07	506	-	ENSG00000239855	IGKV1-6	IG_V_gene	chromosome	immunoglobulin kappa variable 1-6 [Source:HGNC Symbol;Acc:HGNC:5742]	ENSG00000239855.1	IGKV1-6	NA	ENST00000464162	3.61	4.14	19.9	0.000128	0.0348	3.89
12	48900000	48900000	4960	-	ENSG00000134285	FKBP11	protein_coding	chromosome	FKBP prolyl isomerase 11 [Source:HGNC Symbol;Acc:HGNC:18624]	ENSG00000134285.11	FKBP11	51303	c("ENST00000256680", "ENST00000444214", "ENST00000453172", "ENST00000546671", "ENST00000546847", "ENST00000547789", "ENST00000549084", "ENST00000550765", "ENST00000551094", "ENST00000551694", "ENST00000551807", "ENST00000552878", "ENST00000553027")	2.02	4.53	19.8	0.000134	0.0357	3.87
2	88900000	88900000	757	+	ENSG00000211598	IGKV4-1	IG_V_gene	chromosome	immunoglobulin kappa variable 4-1 [Source:HGNC Symbol;Acc:HGNC:5834]	ENSG00000211598.2	IGKV4-1	NA	ENST00000390243	3.78	7.44	19.6	0.000141	0.0368	3.85
22	22400000	22400000	474	+	ENSG00000211649	IGLV7-46	IG_V_gene	chromosome	immunoglobulin lambda variable 7-46 (gene/pseudogene) [Source:HGNC Symbol;Acc:HGNC:5930]	ENSG00000211649.3	IGLV7-46	NA	ENST00000390295	6.08	4.86	19.5	0.000149	0.0384	3.83
CHR_HSCHR14_3_CTG1	1.06e+08	1.06e+08	480	-	ENSG00000282213	IGHV1-3	IG_V_gene	chromosome	immunoglobulin heavy variable 1-3 [Source:HGNC Symbol;Acc:HGNC:5552]	ENSG00000282213.1	IGHV1-3	NA	ENST00000632977	4.09	3.65	19.3	0.000155	0.0392	3.81
X	48900000	48900000	5840	-	ENSG00000102096	PIM2	protein_coding	chromosome	Pim-2 proto-oncogene, serine/threonine kinase [Source:HGNC Symbol;Acc:HGNC:8987]	ENSG00000102096.9	PIM2	11040	c("ENST00000376509", "ENST00000442430", "ENST00000485431")	2.6	4.33	19.3	0.000158	0.0394	3.8
10	99700000	99700000	51700	+	ENSG00000198018	ENTPD7	protein_coding	chromosome	ectonucleoside triphosphate diphosphohydrolase 7 [Source:HGNC Symbol;Acc:HGNC:19745]	ENSG00000198018.7	ENTPD7	57089	c("ENST00000370489", "ENST00000472998")	0.702	4.47	19	0.00017	0.0415	3.77
CHR_HSCHR14_3_CTG1	1.07e+08	1.07e+08	542	-	ENSG00000275316	IGHV3-49	IG_V_gene	chromosome	immunoglobulin heavy variable 3-49 [Source:HGNC Symbol;Acc:HGNC:5607]	ENSG00000275316.3	IGHV3-49	NA	ENST00000632211	4.86	4.29	19	0.000172	0.0415	3.77
1	27900000	2.8e+07	24200	+	ENSG00000130768	SMPDL3B	protein_coding	chromosome	sphingomyelin phosphodiesterase acid like 3B [Source:HGNC Symbol;Acc:HGNC:21416]	ENSG00000130768.15	SMPDL3B	27293	c("ENST00000373888", "ENST00000373894", "ENST00000411604", "ENST00000466793", "ENST00000548116", "ENST00000549094")	1.99	1.39	18.9	0.000176	0.042	3.75
20	6.3e+07	6.3e+07	16900	+	ENSG00000101194	SLC17A9	protein_coding	chromosome	solute carrier family 17 member 9 [Source:HGNC Symbol;Acc:HGNC:16192]	ENSG00000101194.18	SLC17A9	63910	c("ENST00000370349", "ENST00000370351", "ENST00000411611", "ENST00000459704", "ENST00000483113", "ENST00000487303", "ENST00000488738")	2.46	1.75	18.8	0.000184	0.0425	3.73
22	22800000	22800000	632	+	ENSG00000278196	IGLV2-8	IG_V_gene	chromosome	immunoglobulin lambda variable 2-8 [Source:HGNC Symbol;Acc:HGNC:5895]	ENSG00000278196.3	IGLV2-8	NA	ENST00000620395	4.09	6.57	18.8	0.000184	0.0425	3.73
2	88800000	88800000	40800	+	ENSG00000230006	ANKRD36BP2	transcribed_unprocessed_pseudogene	chromosome	ankyrin repeat domain 36B pseudogene 2 [Source:HGNC Symbol;Acc:HGNC:33607]	ENSG00000230006.7	ANKRD36BP2	NA	c("ENST00000393515", "ENST00000421951", "ENST00000427055", "ENST00000443770", "ENST00000454490", "ENST00000575193", "ENST00000622311")	2.41	2.64	18.7	0.000189	0.0426	3.72
22	22700000	22700000	523	+	ENSG00000211663	IGLV3-19	IG_V_gene	chromosome	immunoglobulin lambda variable 3-19 [Source:HGNC Symbol;Acc:HGNC:5903]	ENSG00000211663.2	IGLV3-19	NA	ENST00000390309	3.69	5.55	18.7	0.00019	0.0426	3.72
6	7730000	7880000	156000	+	ENSG00000153162	BMP6	protein_coding	chromosome	bone morphogenetic protein 6 [Source:HGNC Symbol;Acc:HGNC:1073]	ENSG00000153162.9	BMP6	654	ENST00000283147	1.89	2.26	18.6	0.000195	0.043	3.71
3	1.87e+08	1.87e+08	148000	+	ENSG00000073849	ST6GAL1	protein_coding	chromosome	ST6 beta-galactoside alpha-2,6-sialyltransferase 1 [Source:HGNC Symbol;Acc:HGNC:10860]	ENSG00000073849.15	ST6GAL1	6480	c("ENST00000169298", "ENST00000416235", "ENST00000417392", "ENST00000423451", "ENST00000427315", "ENST00000430309", "ENST00000438590", "ENST00000440338", "ENST00000442023", "ENST00000446170", "ENST00000448044", "ENST00000448408", "ENST00000448449", "ENST00000455441", "ENST00000457772", "ENST00000458216", "ENST00000463542", "ENST00000464827", "ENST00000468614", "ENST00000470633", "ENST00000485105"…	2.12	5.13	18.5	0.000197	0.043	3.7
1	1.53e+08	1.53e+08	949	+	ENSG00000198854	C1orf68	protein_coding	chromosome	chromosome 1 open reading frame 68 [Source:HGNC Symbol;Acc:HGNC:29468]	ENSG00000198854.5	C1orf68	100129271	ENST00000368775	-3.78	1.5	18.5	0.000203	0.0436	3.69
CHR_HSCHR14_3_CTG1	1.07e+08	1.07e+08	535	-	ENSG00000282627	IGHV3-48	IG_V_gene	chromosome	immunoglobulin heavy variable 3-48 [Source:HGNC Symbol;Acc:HGNC:5606]	ENSG00000282627.1	IGHV3-48	NA	ENST00000632296	4.01	5.4	18.1	0.000223	0.0474	3.65
2	89200000	89200000	833	-	ENSG00000241294	IGKV2-24	IG_V_gene	chromosome	immunoglobulin kappa variable 2-24 [Source:HGNC Symbol;Acc:HGNC:5781]	ENSG00000241294.1	IGKV2-24	NA	ENST00000484817	3.34	3.28	18	0.000232	0.0481	3.63
1	2.04e+08	2.04e+08	11200	+	ENSG00000122188	LAX1	protein_coding	chromosome	lymphocyte transmembrane adaptor 1 [Source:HGNC Symbol;Acc:HGNC:26005]	ENSG00000122188.13	LAX1	54900	c("ENST00000367215", "ENST00000367217", "ENST00000442561")	2.77	2.44	18	0.000233	0.0481	3.63
22	22900000	22900000	441	+	ENSG00000211685	IGLC7	IG_C_gene	chromosome	immunoglobulin lambda constant 7 [Source:HGNC Symbol;Acc:HGNC:5861]	ENSG00000211685.3	IGLC7	NA	ENST00000390331	5.51	5.95	17.9	0.000239	0.0487	3.62
4	25700000	25900000	116000	-	ENSG00000091490	SEL1L3	protein_coding	chromosome	SEL1L family member 3 [Source:HGNC Symbol;Acc:HGNC:29108]	ENSG00000091490.11	SEL1L3	23231	c("ENST00000264868", "ENST00000399878", "ENST00000502949", "ENST00000507618", "ENST00000509290", "ENST00000510448", "ENST00000510880", "ENST00000512286", "ENST00000513364", "ENST00000513416", "ENST00000513691", "ENST00000514321", "ENST00000514872")	2.15	4.7	17.9	0.000245	0.0492	3.61
4	8.8e+07	8.8e+07	7780	+	ENSG00000118785	SPP1	protein_coding	chromosome	secreted phosphoprotein 1 [Source:HGNC Symbol;Acc:HGNC:11255]	ENSG00000118785.14	SPP1	6696	c("ENST00000237623", "ENST00000360804", "ENST00000395080", "ENST00000504310", "ENST00000505146", "ENST00000508002", "ENST00000508233", "ENST00000509334", "ENST00000509659", "ENST00000513981", "ENST00000614857")	4.41	5.01	17.7	0.000257	0.0505	3.59
CHR_HSCHR14_3_CTG1	1.06e+08	1.06e+08	464	-	ENSG00000277318	IGHV2-5	IG_V_gene	chromosome	immunoglobulin heavy variable 2-5 [Source:HGNC Symbol;Acc:HGNC:5576]	ENSG00000277318.2	IGHV2-5	NA	ENST00000560724	3.77	4.54	17.7	0.000259	0.0505	3.59
1	1.61e+08	1.61e+08	26700	+	ENSG00000248485	PCP4L1	protein_coding	chromosome	Purkinje cell protein 4 like 1 [Source:HGNC Symbol;Acc:HGNC:20448]	ENSG00000248485.2	PCP4L1	654790	ENST00000504449	1.39	3.43	17.7	0.00026	0.0505	3.58
22	22700000	22700000	546	+	ENSG00000211659	IGLV3-25	IG_V_gene	chromosome	immunoglobulin lambda variable 3-25 [Source:HGNC Symbol;Acc:HGNC:5908]	ENSG00000211659.2	IGLV3-25	NA	ENST00000390305	3.51	4.85	17.3	0.000287	0.0549	3.54
22	41700000	41800000	1e+05	+	ENSG00000167077	MEI1	protein_coding	chromosome	meiotic double-stranded break formation protein 1 [Source:HGNC Symbol;Acc:HGNC:28613]	ENSG00000167077.13	MEI1	150365	c("ENST00000401548", "ENST00000403492", "ENST00000423900", "ENST00000460702", "ENST00000462246", "ENST00000462450", "ENST00000473736", "ENST00000476614", "ENST00000476893", "ENST00000482055", "ENST00000484966", "ENST00000487535", "ENST00000492484", "ENST00000498456", "ENST00000540833", "ENST00000651135")	3.06	2.15	17.3	0.000295	0.0555	3.53
16	1.2e+07	1.2e+07	2860	+	ENSG00000048462	TNFRSF17	protein_coding	chromosome	TNF receptor superfamily member 17 [Source:HGNC Symbol;Acc:HGNC:11913]	ENSG00000048462.11	TNFRSF17	608	c("ENST00000053243", "ENST00000396495", "ENST00000562385")	3.11	2.02	17.2	0.000297	0.0555	3.53
2	90100000	90100000	503	+	ENSG00000241244	IGKV1D-16	IG_V_gene	chromosome	immunoglobulin kappa variable 1D-16 [Source:HGNC Symbol;Acc:HGNC:5748]	ENSG00000241244.1	IGKV1D-16	NA	ENST00000492446	3.98	3.6	17.2	0.000301	0.0555	3.52
19	41900000	41900000	4250	+	ENSG00000105369	CD79A	protein_coding	chromosome	CD79a molecule [Source:HGNC Symbol;Acc:HGNC:1698]	ENSG00000105369.9	CD79A	973	c("ENST00000221972", "ENST00000444740", "ENST00000597454")	3.62	4.76	17.1	0.000307	0.0556	3.51
12	6440000	6450000	6850	+	ENSG00000139193	CD27	protein_coding	chromosome	CD27 molecule [Source:HGNC Symbol;Acc:HGNC:11922]	ENSG00000139193.3	CD27	939	c("ENST00000266557", "ENST00000541233")	2.83	2.87	17.1	0.000308	0.0556	3.51
4	70700000	70700000	26300	-	ENSG00000132465	JCHAIN	protein_coding	chromosome	joining chain of multimeric IgA and IgM [Source:HGNC Symbol;Acc:HGNC:5713]	ENSG00000132465.11	JCHAIN	3512	c("ENST00000254801", "ENST00000391614", "ENST00000470866", "ENST00000510437", "ENST00000510614", "ENST00000543780")	2.7	6.7	16.9	0.000329	0.058	3.48
22	22800000	22800000	747	+	ENSG00000211670	IGLV3-9	IG_V_gene	chromosome	immunoglobulin lambda variable 3-9 (gene/pseudogene) [Source:HGNC Symbol;Acc:HGNC:5918]	ENSG00000211670.2	IGLV3-9	NA	ENST00000390316	4.6	4.19	16.9	0.000329	0.058	3.48
CHR_HSCHR22_1_CTG3	22400000	22400000	472	+	ENSG00000278293	IGLV7-43	IG_V_gene	chromosome	immunoglobulin lambda variable 7-43 [Source:HGNC Symbol;Acc:HGNC:5929]	ENSG00000278293.2	IGLV7-43	NA	ENST00000618644	4.25	3.39	16.7	0.000355	0.0599	3.45
CHR_HSCHR14_3_CTG1	1.06e+08	1.06e+08	533	-	ENSG00000282286	IGHV3-13	IG_V_gene	chromosome	immunoglobulin heavy variable 3-13 [Source:HGNC Symbol;Acc:HGNC:5581]	ENSG00000282286.1	IGHV3-13	NA	ENST00000631975	4.07	2.09	16.6	0.000359	0.0599	3.44
CHR_HSCHR14_3_CTG1	1.06e+08	1.06e+08	498	-	ENSG00000282284	IGHV1-24	IG_V_gene	chromosome	immunoglobulin heavy variable 1-24 [Source:HGNC Symbol;Acc:HGNC:5551]	ENSG00000282284.1	IGHV1-24	NA	ENST00000633490	4.86	4.15	16.6	0.00036	0.0599	3.44
1	63600000	63700000	66800	+	ENSG00000079739	PGM1	protein_coding	chromosome	phosphoglucomutase 1 [Source:HGNC Symbol;Acc:HGNC:8905]	ENSG00000079739.17	PGM1	5236	c("ENST00000371083", "ENST00000371084", "ENST00000473117", "ENST00000483707", "ENST00000540265", "ENST00000650546")	0.394	4.97	16.6	0.000361	0.0599	3.44
6	7880000	7910000	29300	-	ENSG00000239264	TXNDC5	protein_coding	chromosome	thioredoxin domain containing 5 [Source:HGNC Symbol;Acc:HGNC:21073]	ENSG00000239264.9	TXNDC5	81567	c("ENST00000379757", "ENST00000460138", "ENST00000469459", "ENST00000473453", "ENST00000475802")	1.05	7.85	16.6	0.000367	0.0599	3.44
1	1.61e+08	1.61e+08	15800	+	ENSG00000026751	SLAMF7	protein_coding	chromosome	SLAM family member 7 [Source:HGNC Symbol;Acc:HGNC:21394]	ENSG00000026751.17	SLAMF7	57823	c("ENST00000359331", "ENST00000368042", "ENST00000368043", "ENST00000441662", "ENST00000444090", "ENST00000458104", "ENST00000458602", "ENST00000484221", "ENST00000488819", "ENST00000495334", "ENST00000621377")	1.67	4.89	16.5	0.000373	0.0599	3.43
14	1.06e+08	1.06e+08	532	-	ENSG00000211955	IGHV3-33	IG_V_gene	chromosome	immunoglobulin heavy variable 3-33 [Source:HGNC Symbol;Acc:HGNC:5596]	ENSG00000211955.2	IGHV3-33	NA	ENST00000390615	3.64	4.79	16.5	0.000375	0.0599	3.43
2	89300000	89300000	522	-	ENSG00000242371	IGKV1-39	IG_V_gene	chromosome	immunoglobulin kappa variable 1-39 (gene/pseudogene) [Source:HGNC Symbol;Acc:HGNC:5740]	ENSG00000242371.1	IGKV1-39	NA	ENST00000498574	3.92	7.69	16.5	0.000376	0.0599	3.43
CHR_HSCHR14_3_CTG1	1.07e+08	1.07e+08	497	-	ENSG00000282399	IGHV1-69D	IG_V_gene	chromosome	immunoglobulin heavy variable 1-69D [Source:HGNC Symbol;Acc:HGNC:49601]	ENSG00000282399.1	IGHV1-69D	NA	ENST00000633446	4.3	4.09	16.5	0.000377	0.0599	3.42
4	73600000	73600000	49100	-	ENSG00000169435	RASSF6	protein_coding	chromosome	Ras association domain family member 6 [Source:HGNC Symbol;Acc:HGNC:20796]	ENSG00000169435.14	RASSF6	166824	c("ENST00000307439", "ENST00000335049", "ENST00000342081", "ENST00000395777", "ENST00000512591")	1.12	3.47	16.5	0.000381	0.0599	3.42
CHR_HSCHR14_3_CTG1	1.06e+08	1.06e+08	518	-	ENSG00000282476	IGHV3-20	IG_V_gene	chromosome	immunoglobulin heavy variable 3-20 [Source:HGNC Symbol;Acc:HGNC:5585]	ENSG00000282476.1	IGHV3-20	NA	ENST00000632076	3.6	3.53	16.5	0.000381	0.0599	3.42
11	62300000	62400000	56000	+	ENSG00000162174	ASRGL1	protein_coding	chromosome	asparaginase and isoaspartyl peptidase 1 [Source:HGNC Symbol;Acc:HGNC:16448]	ENSG00000162174.12	ASRGL1	80150	c("ENST00000301776", "ENST00000415229", "ENST00000525496", "ENST00000525708", "ENST00000526096", "ENST00000528206", "ENST00000529226", "ENST00000533970", "ENST00000534183", "ENST00000534571", "ENST00000628829")	1.49	0.148	16.4	0.000387	0.0602	3.41
16	28600000	28600000	18400	-	ENSG00000196502	SULT1A1	protein_coding	chromosome	sulfotransferase family 1A member 1 [Source:HGNC Symbol;Acc:HGNC:11453]	ENSG00000196502.11	SULT1A1	6817	c("ENST00000314752", "ENST00000350842", "ENST00000395607", "ENST00000395609", "ENST00000562058", "ENST00000563493", "ENST00000564818", "ENST00000566189", "ENST00000567512", "ENST00000567998", "ENST00000569554")	0.977	2.43	16.3	0.000397	0.0611	3.4
CHR_HSCHR14_3_CTG1	1.06e+08	1.06e+08	1720	-	ENSG00000274497	IGHG2	IG_C_gene	chromosome	immunoglobulin heavy constant gamma 2 (G2m marker) [Source:HGNC Symbol;Acc:HGNC:5526]	ENSG00000274497.2	IGHG2	NA	ENST00000621803	3.77	11	16.3	0.000407	0.0621	3.39
17	4e+07	40100000	42100	-	ENSG00000008838	MED24	protein_coding	chromosome	mediator complex subunit 24 [Source:HGNC Symbol;Acc:HGNC:22963]	ENSG00000008838.20	MED24	9862	c("ENST00000356271", "ENST00000394126", "ENST00000394127", "ENST00000394128", "ENST00000422942", "ENST00000428757", "ENST00000470126", "ENST00000479829", "ENST00000491466", "ENST00000492176", "ENST00000495586", "ENST00000501516", "ENST00000535071", "ENST00000535508", "ENST00000537674", "ENST00000543759", "ENST00000577488", "ENST00000578161", "ENST00000578901", "ENST00000579364", "ENST00000580008"…
ENST00000581058, "ENST00000582023", "ENST00000584077", "ENST00000584782", "ENST00000585249", "ENST00000585306", "ENST00000614384")	0.386	4.95	16.2	0.000415	0.0626	3.38
CHR_HSCHR14_3_CTG1	1.07e+08	1.07e+08	495	-	ENSG00000277574	IGHV5-51	IG_V_gene	chromosome	immunoglobulin heavy variable 5-51 [Source:HGNC Symbol;Acc:HGNC:5659]	ENSG00000277574.2	IGHV5-51	NA	ENST00000620764	4.22	5.35	16.1	0.000424	0.0634	3.37
CHR_HSCHR14_3_CTG1	1.06e+08	1.06e+08	533	-	ENSG00000282281	IGHV3-21	IG_V_gene	chromosome	immunoglobulin heavy variable 3-21 [Source:HGNC Symbol;Acc:HGNC:5586]	ENSG00000282281.1	IGHV3-21	NA	ENST00000632980	4.37	5.36	16	0.000439	0.065	3.36
2	89900000	89900000	2070	+	ENSG00000239975	IGKV1D-33	IG_V_gene	chromosome	immunoglobulin kappa variable 1D-33 [Source:HGNC Symbol;Acc:HGNC:5753]	ENSG00000239975.2	IGKV1D-33	NA	c("ENST00000390265", "ENST00000611734")	4.32	6.8	15.8	0.000469	0.0688	3.33
2	8.9e+07	8.9e+07	522	-	ENSG00000243290	IGKV1-12	IG_V_gene	chromosome	immunoglobulin kappa variable 1-12 [Source:HGNC Symbol;Acc:HGNC:5730]	ENSG00000243290.3	IGKV1-12	NA	ENST00000480492	3.47	5.28	15.8	0.000477	0.0694	3.32
15	72800000	72800000	34500	-	ENSG00000159322	ADPGK	protein_coding	chromosome	ADP dependent glucokinase [Source:HGNC Symbol;Acc:HGNC:25250]	ENSG00000159322.17	ADPGK	83440	c("ENST00000311669", "ENST00000456471", "ENST00000562286", "ENST00000562621", "ENST00000562823", "ENST00000563907", "ENST00000565814", "ENST00000566509", "ENST00000567733", "ENST00000567941", "ENST00000569058", "ENST00000569517", "ENST00000569534", "ENST00000569693")	0.367	4.95	15.7	0.000485	0.0694	3.31
22	22700000	22700000	519	+	ENSG00000211658	IGLV3-27	IG_V_gene	chromosome	immunoglobulin lambda variable 3-27 [Source:HGNC Symbol;Acc:HGNC:5910]	ENSG00000211658.2	IGLV3-27	NA	ENST00000390304	3.69	2.15	15.7	0.000487	0.0694	3.31
2	33400000	33600000	128000	+	ENSG00000152689	RASGRP3	protein_coding	chromosome	RAS guanyl releasing protein 3 [Source:HGNC Symbol;Acc:HGNC:14545]	ENSG00000152689.18	RASGRP3	25780	c("ENST00000402538", "ENST00000403687", "ENST00000407811", "ENST00000419772", "ENST00000423159", "ENST00000425210", "ENST00000437184", "ENST00000442390", "ENST00000444784", "ENST00000468856", "ENST00000477927", "ENST00000479528", "ENST00000482731", "ENST00000482857", "ENST00000484909", "ENST00000490150", "ENST00000494927", "ENST00000497723")	1.01	2.66	15.7	0.00049	0.0694	3.31
11	6930000	7e+06	74600	+	ENSG00000149054	ZNF215	protein_coding	chromosome	zinc finger protein 215 [Source:HGNC Symbol;Acc:HGNC:13007]	ENSG00000149054.16	ZNF215	7762	c("ENST00000278319", "ENST00000414517", "ENST00000527171", "ENST00000529755", "ENST00000529903", "ENST00000532533", "ENST00000610573", "ENST00000636097", "ENST00000636606")	1.64	1.48	15.6	5e-04	0.07	3.3
2	8.9e+07	8.9e+07	614	-	ENSG00000243063	IGKV3-7	IG_V_gene	chromosome	immunoglobulin kappa variable 3-7 (non-functional) [Source:HGNC Symbol;Acc:HGNC:5821]	ENSG00000243063.1	IGKV3-7	NA	ENST00000390247	3.71	1.36	15.6	0.000507	0.07	3.29
12	1.04e+08	1.04e+08	135000	+	ENSG00000198431	TXNRD1	protein_coding	chromosome	thioredoxin reductase 1 [Source:HGNC Symbol;Acc:HGNC:12437]	ENSG00000198431.16	TXNRD1	7296	c("ENST00000354940", "ENST00000388854", "ENST00000397736", "ENST00000429002", "ENST00000503506", "ENST00000524698", "ENST00000525265", "ENST00000525566", "ENST00000526006", "ENST00000526207", "ENST00000526266", "ENST00000526390", "ENST00000526580", "ENST00000526691", "ENST00000526950", "ENST00000527335", "ENST00000527688", "ENST00000528079", "ENST00000529546", "ENST00000529751", "ENST00000529784"…	0.862	4.96	15.6	0.000508	0.07	3.29
CHR_HSCHR14_3_CTG1	1.06e+08	1.06e+08	1550	-	ENSG00000282633	IGHA1	IG_C_gene	chromosome	immunoglobulin heavy constant alpha 1 [Source:HGNC Symbol;Acc:HGNC:5478]	ENSG00000282633.1	IGHA1	NA	ENST00000633714	2.9	8.92	15.6	0.000513	0.0701	3.29
CHR_HSCHR14_3_CTG1	1.07e+08	1.07e+08	692	-	ENSG00000282305	IGHV3-74	IG_V_gene	chromosome	immunoglobulin heavy variable 3-74 [Source:HGNC Symbol;Acc:HGNC:5624]	ENSG00000282305.1	IGHV3-74	NA	ENST00000633987	3.78	4.32	15.5	0.000527	0.0712	3.28
12	4270000	4310000	31600	+	ENSG00000118971	CCND2	protein_coding	chromosome	cyclin D2 [Source:HGNC Symbol;Acc:HGNC:1583]	ENSG00000118971.8	CCND2	894	c("ENST00000261254", "ENST00000536537", "ENST00000536795", "ENST00000541542")	1.31	5.05	15.5	0.000531	0.0712	3.28
1	1.58e+08	1.58e+08	39100	-	ENSG00000143297	FCRL5	protein_coding	chromosome	Fc receptor like 5 [Source:HGNC Symbol;Acc:HGNC:18508]	ENSG00000143297.19	FCRL5	83416	c("ENST00000361835", "ENST00000368189", "ENST00000368190", "ENST00000461387", "ENST00000462218", "ENST00000481082", "ENST00000483875", "ENST00000497286")	3.16	3.53	15.4	0.000539	0.0717	3.27
22	22400000	22400000	582	+	ENSG00000211651	IGLV1-44	IG_V_gene	chromosome	immunoglobulin lambda variable 1-44 [Source:HGNC Symbol;Acc:HGNC:5879]	ENSG00000211651.3	IGLV1-44	NA	ENST00000390297	4.65	6.64	15.3	0.000554	0.0731	3.26
CHR_HSCHR22_1_CTG3	22400000	22400000	520	+	ENSG00000281145	IGLV5-45	IG_V_gene	chromosome	immunoglobulin lambda variable 5-45 [Source:HGNC Symbol;Acc:HGNC:5924]	ENSG00000281145.1	IGLV5-45	NA	ENST00000626489	3.78	2	15.2	0.000579	0.0755	3.24
2	2.01e+08	2.01e+08	46500	+	ENSG00000003400	CASP10	protein_coding	chromosome	caspase 10 [Source:HGNC Symbol;Acc:HGNC:1500]	ENSG00000003400.14	CASP10	843	c("ENST00000272879", "ENST00000286186", "ENST00000313728", "ENST00000346817", "ENST00000360132", "ENST00000374650", "ENST00000438843", "ENST00000448480", "ENST00000460140", "ENST00000471191", "ENST00000484926", "ENST00000485408", "ENST00000492363")	0.867	4.26	15.2	0.000586	0.0755	3.23
10	7160000	7410000	253000	-	ENSG00000198879	SFMBT2	protein_coding	chromosome	Scm like with four mbt domains 2 [Source:HGNC Symbol;Acc:HGNC:20256]	ENSG00000198879.11	SFMBT2	57713	c("ENST00000361972", "ENST00000379711", "ENST00000379713", "ENST00000397167")	1.46	2.16	15.2	0.000586	0.0755	3.23
3	46400000	46500000	49600	-	ENSG00000012223	LTF	protein_coding	chromosome	lactotransferrin [Source:HGNC Symbol;Acc:HGNC:6720]	ENSG00000012223.13	LTF	4057	c("ENST00000231751", "ENST00000417439", "ENST00000426532", "ENST00000431944", "ENST00000443496", "ENST00000462667", "ENST00000478874", "ENST00000493056", "ENST00000498301")	2.09	1.32	15.1	0.000594	0.0758	3.23
16	3220000	3240000	13900	-	ENSG00000010539	ZNF200	protein_coding	chromosome	zinc finger protein 200 [Source:HGNC Symbol;Acc:HGNC:12993]	ENSG00000010539.11	ZNF200	7752	c("ENST00000396868", "ENST00000396870", "ENST00000396871", "ENST00000414144", "ENST00000431561", "ENST00000575285", "ENST00000575617", "ENST00000575630", "ENST00000575948", "ENST00000577015")	0.404	2.91	15	0.000614	0.0775	3.21
1	1.62e+08	1.62e+08	7380	+	ENSG00000132185	FCRLA	protein_coding	chromosome	Fc receptor like A [Source:HGNC Symbol;Acc:HGNC:18504]	ENSG00000132185.16	FCRLA	84824	c("ENST00000236938", "ENST00000294796", "ENST00000309691", "ENST00000349527", "ENST00000350710", "ENST00000367949", "ENST00000367950", "ENST00000367953", "ENST00000367957", "ENST00000367959", "ENST00000465403", "ENST00000470841", "ENST00000540521", "ENST00000546024")	3.48	2.33	15	0.000617	0.0775	3.21
20	57600000	57600000	16700	-	ENSG00000124256	ZBP1	protein_coding	chromosome	Z-DNA binding protein 1 [Source:HGNC Symbol;Acc:HGNC:16176]	ENSG00000124256.15	ZBP1	81030	c("ENST00000371173", "ENST00000395822", "ENST00000432548", "ENST00000453793", "ENST00000461547", "ENST00000480037", "ENST00000538947", "ENST00000541799", "ENST00000546110")	2.98	1.74	14.9	0.000634	0.0784	3.2
1	1.53e+08	1.53e+08	2100	+	ENSG00000283227	SPRR5	protein_coding	chromosome	small proline rich protein 5 [Source:HGNC Symbol;Acc:HGNC:53428]	ENSG00000283227.1	SPRR5	NA	ENST00000636302	-2.25	2.74	14.9	0.000634	0.0784	3.2
CHR_HSCHR14_3_CTG1	1.06e+08	1.06e+08	542	-	ENSG00000282290	IGHV3-15	IG_V_gene	chromosome	immunoglobulin heavy variable 3-15 [Source:HGNC Symbol;Acc:HGNC:5582]	ENSG00000282290.1	IGHV3-15	NA	ENST00000632959	4.3	4.53	14.9	0.00064	0.0784	3.19
X	1.54e+08	1.54e+08	4980	+	ENSG00000180879	SSR4	protein_coding	chromosome	signal sequence receptor subunit 4 [Source:HGNC Symbol;Acc:HGNC:11326]	ENSG00000180879.14	SSR4	6748	c("ENST00000320857", "ENST00000370085", "ENST00000370086", "ENST00000370087", "ENST00000447375", "ENST00000460616", "ENST00000471724", "ENST00000471880", "ENST00000482902", "ENST00000485612", "ENST00000486204", "ENST00000491833")	1.2	7.25	14.9	0.000644	0.0784	3.19
2	89900000	89900000	821	+	ENSG00000239571	IGKV2D-30	IG_V_gene	chromosome	immunoglobulin kappa variable 2D-30 [Source:HGNC Symbol;Acc:HGNC:5801]	ENSG00000239571.1	IGKV2D-30	NA	ENST00000474213	4.35	2.45	14.6	0.000716	0.0865	3.14
6	1.59e+08	1.59e+08	115000	+	ENSG00000164674	SYTL3	protein_coding	chromosome	synaptotagmin like 3 [Source:HGNC Symbol;Acc:HGNC:15587]	ENSG00000164674.15	SYTL3	94120	c("ENST00000297239", "ENST00000360448", "ENST00000367081", "ENST00000469735", "ENST00000611299")	0.657	1.29	14.5	0.000737	0.0876	3.13
1	1330000	1340000	4040	+	ENSG00000169962	TAS1R3	protein_coding	chromosome	taste 1 receptor member 3 [Source:HGNC Symbol;Acc:HGNC:15661]	ENSG00000169962.5	TAS1R3	83756	ENST00000339381	2.1	0.708	14.5	0.000737	0.0876	3.13
2	87300000	87300000	525	+	ENSG00000233999	IGKV3OR2-268	IG_V_gene	chromosome	immunoglobulin kappa variable 3/OR2-268 (non-functional) [Source:HGNC Symbol;Acc:HGNC:5830]	ENSG00000233999.3	IGKV3OR2-268	NA	ENST00000421835	4.09	2.01	14.5	0.000748	0.0883	3.13
18	12700000	12700000	40900	-	ENSG00000101624	CEP76	protein_coding	chromosome	centrosomal protein 76 [Source:HGNC Symbol;Acc:HGNC:25727]	ENSG00000101624.11	CEP76	79959	c("ENST00000262127", "ENST00000423709", "ENST00000585751", "ENST00000586887", "ENST00000587666", "ENST00000587929", "ENST00000589490", "ENST00000589875", "ENST00000590143", "ENST00000591034", "ENST00000592660", "ENST00000593250")	-0.659	3.76	14.4	0.000757	0.0887	3.12
14	65400000	65700000	334000	+	ENSG00000033170	FUT8	protein_coding	chromosome	fucosyltransferase 8 [Source:HGNC Symbol;Acc:HGNC:4019]	ENSG00000033170.16	FUT8	2530	c("ENST00000342677", "ENST00000358307", "ENST00000360689", "ENST00000394586", "ENST00000549235", "ENST00000553924", "ENST00000554610", "ENST00000554667", "ENST00000554765", "ENST00000555559", "ENST00000556292", "ENST00000556518", "ENST00000557164", "ENST00000557338", "ENST00000557536")	0.976	3.55	14.4	0.000768	0.0889	3.11
22	22800000	22800000	535	+	ENSG00000211669	IGLV3-10	IG_V_gene	chromosome	immunoglobulin lambda variable 3-10 [Source:HGNC Symbol;Acc:HGNC:5897]	ENSG00000211669.3	IGLV3-10	NA	ENST00000390315	3.89	4.35	14.4	0.00077	0.0889	3.11
CHR_HSCHR8_5_CTG7	1.41e+08	1.41e+08	46400	+	ENSG00000275575	PTP4A3	protein_coding	chromosome	protein tyrosine phosphatase 4A3 [Source:HGNC Symbol;Acc:HGNC:9636]	ENSG00000275575.4	PTP4A3	11156	c("ENST00000614325", "ENST00000622569", "ENST00000632834", "ENST00000632997", "ENST00000633262", "ENST00000633366", "ENST00000633470", "ENST00000633518", "ENST00000633621", "ENST00000633677", "ENST00000634147")	2.13	3.4	14.3	0.000798	0.0911	3.1
CHR_HSCHR14_3_CTG1	1.06e+08	1.06e+08	538	-	ENSG00000282151	IGHV3-43	IG_V_gene	chromosome	immunoglobulin heavy variable 3-43 [Source:HGNC Symbol;Acc:HGNC:5604]	ENSG00000282151.1	IGHV3-43	NA	ENST00000633040	4.03	4	14.3	0.000802	0.0911	3.1
1	1.53e+08	1.53e+08	1280	+	ENSG00000159455	LCE2B	protein_coding	chromosome	late cornified envelope 2B [Source:HGNC Symbol;Acc:HGNC:16610]	ENSG00000159455.9	LCE2B	26239	ENST00000368780	-3.11	2.19	14.2	0.000806	0.0911	3.09
8	38300000	38300000	6110	-	ENSG00000147535	PLPP5	protein_coding	chromosome	phospholipid phosphatase 5 [Source:HGNC Symbol;Acc:HGNC:25026]	ENSG00000147535.17	PLPP5	84513	c("ENST00000419686", "ENST00000422581", "ENST00000424479", "ENST00000524409", "ENST00000524616", "ENST00000527758", "ENST00000527793", "ENST00000528814", "ENST00000529359", "ENST00000530193", "ENST00000530432", "ENST00000531109", "ENST00000531483", "ENST00000531823", "ENST00000534339")	0.958	4.3	14.2	0.000815	0.0914	3.09
22	22900000	22900000	691	+	ENSG00000211673	IGLV3-1	IG_V_gene	chromosome	immunoglobulin lambda variable 3-1 [Source:HGNC Symbol;Acc:HGNC:5896]	ENSG00000211673.2	IGLV3-1	NA	ENST00000390319	3.45	6.28	14.2	0.00083	0.0924	3.08
14	1.07e+08	1.07e+08	520	-	ENSG00000211974	IGHV2-70D	IG_V_gene	chromosome	immunoglobulin heavy variable 2-70D [Source:HGNC Symbol;Acc:HGNC:49602]	ENSG00000211974.3	IGHV2-70D	NA	ENST00000390634	3.89	2.39	14	0.000865	0.0956	3.06
CHR_HSCHR14_3_CTG1	1.06e+08	1.06e+08	496	-	ENSG00000282716	IGHV1-18	IG_V_gene	chromosome	immunoglobulin heavy variable 1-18 [Source:HGNC Symbol;Acc:HGNC:5549]	ENSG00000282716.1	IGHV1-18	NA	ENST00000633147	4.29	4.9	13.9	0.000907	0.0995	3.04
1	20600000	20600000	2450	+	ENSG00000183114	FAM43B	protein_coding	chromosome	family with sequence similarity 43 member B [Source:HGNC Symbol;Acc:HGNC:31791]	ENSG00000183114.8	FAM43B	163933	ENST00000332947	-1.39	-0.0418	13.8	0.000925	0.101	3.03
19	2250000	2270000	17500	-	ENSG00000167476	JSRP1	protein_coding	chromosome	junctional sarcoplasmic reticulum protein 1 [Source:HGNC Symbol;Acc:HGNC:24963]	ENSG00000167476.10	JSRP1	c(126306, 105372240)	c("ENST00000300961", "ENST00000590976", "ENST00000593238")	2.76	0.969	13.8	0.000932	0.101	3.03
17	3900000	3920000	19900	-	ENSG00000108405	P2RX1	protein_coding	chromosome	purinergic receptor P2X 1 [Source:HGNC Symbol;Acc:HGNC:8533]	ENSG00000108405.4	P2RX1	5023	c("ENST00000225538", "ENST00000571637", "ENST00000572418", "ENST00000576764")	1.88	0.508	13.8	0.000935	0.101	3.03
22	30600000	30600000	20300	+	ENSG00000185339	TCN2	protein_coding	chromosome	transcobalamin 2 [Source:HGNC Symbol;Acc:HGNC:11653]	ENSG00000185339.9	TCN2	6948	c("ENST00000215838", "ENST00000405742", "ENST00000407817", "ENST00000423350", "ENST00000450638", "ENST00000471659", "ENST00000493542")	1.41	2.84	13.7	0.000982	0.104	3.01
17	74500000	74500000	18400	+	ENSG00000167851	CD300A	protein_coding	chromosome	CD300a molecule [Source:HGNC Symbol;Acc:HGNC:19319]	ENSG00000167851.15	CD300A	11314	c("ENST00000310828", "ENST00000360141", "ENST00000361933", "ENST00000392625", "ENST00000577511", "ENST00000582319", "ENST00000648095")	1.4	1.27	13.7	0.000984	0.104	3.01
9	1.05e+08	1.05e+08	147000	-	ENSG00000165029	ABCA1	protein_coding	chromosome	ATP binding cassette subfamily A member 1 [Source:HGNC Symbol;Acc:HGNC:29]	ENSG00000165029.16	ABCA1	19	c("ENST00000374733", "ENST00000374736", "ENST00000423487", "ENST00000494467")	0.476	5.31	13.7	0.000987	0.104	3.01
19	10800000	10900000	33200	+	ENSG00000214212	C19orf38	protein_coding	chromosome	chromosome 19 open reading frame 38 [Source:HGNC Symbol;Acc:HGNC:34073]	ENSG00000214212.9	C19orf38	255809	c("ENST00000397820", "ENST00000587494", "ENST00000592854")	1.63	-0.482	13.5	0.00103	0.108	2.99
6	36700000	36800000	98700	-	ENSG00000124772	CPNE5	protein_coding	chromosome	copine 5 [Source:HGNC Symbol;Acc:HGNC:2318]	ENSG00000124772.12	CPNE5	57699	c("ENST00000244751", "ENST00000393189", "ENST00000459703", "ENST00000493411", "ENST00000633136", "ENST00000633280", "ENST00000633929", "ENST00000634222")	2.15	2.67	13.5	0.00105	0.109	2.98
3	1.83e+08	1.84e+08	68200	-	ENSG00000172578	KLHL6	protein_coding	chromosome	kelch like family member 6 [Source:HGNC Symbol;Acc:HGNC:18653]	ENSG00000172578.12	KLHL6	89857	c("ENST00000341319", "ENST00000468734", "ENST00000487643", "ENST00000489245")	1.72	2.48	13.4	0.00107	0.11	2.97
22	19800000	19800000	26900	+	ENSG00000184058	TBX1	protein_coding	chromosome	T-box transcription factor 1 [Source:HGNC Symbol;Acc:HGNC:11592]	ENSG00000184058.14	TBX1	6899	c("ENST00000329705", "ENST00000332710", "ENST00000359500", "ENST00000475303", "ENST00000484336", "ENST00000649276")	-0.528	2.84	13.4	0.00108	0.11	2.97
14	1.07e+08	1.07e+08	444	-	ENSG00000274576	IGHV2-70	IG_V_gene	chromosome	immunoglobulin heavy variable 2-70 [Source:HGNC Symbol;Acc:HGNC:5577]	ENSG00000274576.2	IGHV2-70	NA	ENST00000617374	3.73	1.8	13.4	0.00108	0.11	2.97
1	1.62e+08	1.62e+08	6580	+	ENSG00000162746	FCRLB	protein_coding	chromosome	Fc receptor like B [Source:HGNC Symbol;Acc:HGNC:26431]	ENSG00000162746.14	FCRLB	127943	c("ENST00000336830", "ENST00000367944", "ENST00000367945", "ENST00000367946", "ENST00000367948", "ENST00000495397")	1.7	0.915	13.3	0.0011	0.112	2.96
4	15800000	15900000	75000	+	ENSG00000004468	CD38	protein_coding	chromosome	CD38 molecule [Source:HGNC Symbol;Acc:HGNC:1667]	ENSG00000004468.13	CD38	952	c("ENST00000226279", "ENST00000502843", "ENST00000506191", "ENST00000510674", "ENST00000511430")	1.83	3.05	13.3	0.00113	0.113	2.95
CHR_HSCHR14_3_CTG1	1.07e+08	1.07e+08	672	-	ENSG00000282593	IGHV3-53	IG_V_gene	chromosome	immunoglobulin heavy variable 3-53 [Source:HGNC Symbol;Acc:HGNC:5610]	ENSG00000282593.1	IGHV3-53	NA	ENST00000633426	3.13	3.19	13.2	0.00115	0.115	2.94
19	3.6e+07	36100000	19800	-	ENSG00000161277	THAP8	protein_coding	chromosome	THAP domain containing 8 [Source:HGNC Symbol;Acc:HGNC:23191]	ENSG00000161277.11	THAP8	199745	c("ENST00000292894", "ENST00000522483", "ENST00000524106", "ENST00000607730")	-0.652	1.97	13.2	0.00117	0.116	2.93
CHR_HSCHR14_3_CTG1	1.06e+08	1.06e+08	2000	-	ENSG00000282657	IGHM	IG_C_gene	chromosome	immunoglobulin heavy constant mu [Source:HGNC Symbol;Acc:HGNC:5541]	ENSG00000282657.3	IGHM	NA	ENST00000626472	3.37	5.6	13	0.00124	0.123	2.91
18	23600000	23700000	64000	-	ENSG00000154065	ANKRD29	protein_coding	chromosome	ankyrin repeat domain 29 [Source:HGNC Symbol;Acc:HGNC:27110]	ENSG00000154065.17	ANKRD29	147463	c("ENST00000322980", "ENST00000585908", "ENST00000586087", "ENST00000586511", "ENST00000587763", "ENST00000591280", "ENST00000591617", "ENST00000592179")	-0.631	4.31	12.9	0.00127	0.125	2.9
1	2.23e+08	2.23e+08	45200	-	ENSG00000186063	AIDA	protein_coding	chromosome	axin interactor, dorsalization associated [Source:HGNC Symbol;Acc:HGNC:25761]	ENSG00000186063.13	AIDA	64853	c("ENST00000340020", "ENST00000355727", "ENST00000470437", "ENST00000474863", "ENST00000495670", "ENST00000497112")	-0.315	6.34	12.9	0.00128	0.125	2.89
1	1.55e+08	1.55e+08	173000	-	ENSG00000143603	KCNN3	protein_coding	chromosome	potassium calcium-activated channel subfamily N member 3 [Source:HGNC Symbol;Acc:HGNC:6292]	ENSG00000143603.19	KCNN3	3782	c("ENST00000271915", "ENST00000358505", "ENST00000361147", "ENST00000515643", "ENST00000618040")	2.22	2.38	12.9	0.00131	0.127	2.88
5	1.41e+08	1.41e+08	1970	-	ENSG00000170458	CD14	protein_coding	chromosome	CD14 molecule [Source:HGNC Symbol;Acc:HGNC:1628]	ENSG00000170458.14	CD14	929	c("ENST00000302014", "ENST00000401743", "ENST00000498971", "ENST00000512545", "ENST00000519715")	1.44	4.16	12.9	0.00131	0.127	2.88
11	1.18e+08	1.18e+08	19500	-	ENSG00000177098	SCN4B	protein_coding	chromosome	sodium voltage-gated channel beta subunit 4 [Source:HGNC Symbol;Acc:HGNC:10592]	ENSG00000177098.8	SCN4B	6330	c("ENST00000324727", "ENST00000415030", "ENST00000423160", "ENST00000529878", "ENST00000531550", "ENST00000532138")	-0.931	2.86	12.8	0.00135	0.129	2.87
22	30300000	30300000	4020	-	ENSG00000099985	OSM	protein_coding	chromosome	oncostatin M [Source:HGNC Symbol;Acc:HGNC:8506]	ENSG00000099985.4	OSM	5008	c("ENST00000215781", "ENST00000403389", "ENST00000403463")	2.45	1.26	12.7	0.00137	0.129	2.86
19	13900000	13900000	24100	-	ENSG00000132016	C19orf57	protein_coding	chromosome	chromosome 19 open reading frame 57 [Source:HGNC Symbol;Acc:HGNC:28153]	ENSG00000132016.11	C19orf57	79173	c("ENST00000346736", "ENST00000585755", "ENST00000586500", "ENST00000586783", "ENST00000588115", "ENST00000589393", "ENST00000591439", "ENST00000591586")	-0.665	1.57	12.7	0.00137	0.129	2.86
19	16100000	16200000	24500	+	ENSG00000196684	HSH2D	protein_coding	chromosome	hematopoietic SH2 domain containing [Source:HGNC Symbol;Acc:HGNC:24920]	ENSG00000196684.12	HSH2D	84941	c("ENST00000535834", "ENST00000586872", "ENST00000591154", "ENST00000593031", "ENST00000613195", "ENST00000613986", "ENST00000616070", "ENST00000616645")	2.4	2.39	12.7	0.0014	0.131	2.85
19	33800000	33800000	19800	+	ENSG00000153885	KCTD15	protein_coding	chromosome	potassium channel tetramerization domain containing 15 [Source:HGNC Symbol;Acc:HGNC:23297]	ENSG00000153885.14	KCTD15	79047	c("ENST00000284006", "ENST00000430256", "ENST00000587559", "ENST00000587658", "ENST00000588637", "ENST00000588881", "ENST00000589786", "ENST00000590385", "ENST00000590771", "ENST00000590906", "ENST00000592210", "ENST00000592363")	-0.658	6.43	12.7	0.00141	0.131	2.85
1	1.53e+08	1.53e+08	357	+	ENSG00000240386	LCE1F	protein_coding	chromosome	late cornified envelope 1F [Source:HGNC Symbol;Acc:HGNC:29467]	ENSG00000240386.3	LCE1F	353137	ENST00000334371	-2.85	0.259	12.6	0.00144	0.133	2.84
2	89300000	89300000	2010	-	ENSG00000242076	IGKV1-33	IG_V_gene	chromosome	immunoglobulin kappa variable 1-33 [Source:HGNC Symbol;Acc:HGNC:5737]	ENSG00000242076.2	IGKV1-33	NA	c("ENST00000473726", "ENST00000558152")	3.91	3.47	12.6	0.00146	0.135	2.84
1	70400000	70400000	28600	+	ENSG00000116761	CTH	protein_coding	chromosome	cystathionine gamma-lyase [Source:HGNC Symbol;Acc:HGNC:2501]	ENSG00000116761.12	CTH	1491	c("ENST00000346806", "ENST00000370938", "ENST00000411986", "ENST00000464926", "ENST00000482383")	1.24	0.326	12.5	0.00149	0.135	2.83
22	39500000	39500000	35200	+	ENSG00000128268	MGAT3	protein_coding	chromosome	mannosyl (beta-1,4-)-glycoprotein beta-1,4-N-acetylglucosaminyltransferase [Source:HGNC Symbol;Acc:HGNC:7046]	ENSG00000128268.12	MGAT3	4248	c("ENST00000341184", "ENST00000418314", "ENST00000429402")	1.48	1.79	12.5	0.0015	0.135	2.82
10	1.03e+08	1.03e+08	29000	+	ENSG00000156398	SFXN2	protein_coding	chromosome	sideroflexin 2 [Source:HGNC Symbol;Acc:HGNC:16086]	ENSG00000156398.13	SFXN2	118980	c("ENST00000369893", "ENST00000459894", "ENST00000480358", "ENST00000602287", "ENST00000602439", "ENST00000602544", "ENST00000602647", "ENST00000602660", "ENST00000602670", "ENST00000602764", "ENST00000602785", "ENST00000602831", "ENST00000602868")	0.617	2.06	12.5	0.0015	0.135	2.82
22	17200000	17300000	79400	-	ENSG00000093072	ADA2	protein_coding	chromosome	adenosine deaminase 2 [Source:HGNC Symbol;Acc:HGNC:1839]	ENSG00000093072.18	ADA2	51816	c("ENST00000262607", "ENST00000330232", "ENST00000399837", "ENST00000399839", "ENST00000441548", "ENST00000449907", "ENST00000469063", "ENST00000480276", "ENST00000543038", "ENST00000610390", "ENST00000648061", "ENST00000648343", "ENST00000648668", "ENST00000649310", "ENST00000649540", "ENST00000649746", "ENST00000649915", "ENST00000650635")	1.7	4.37	12.5	0.00151	0.135	2.82
2	2.18e+08	2.18e+08	14900	+	ENSG00000018280	SLC11A1	protein_coding	chromosome	solute carrier family 11 member 1 [Source:HGNC Symbol;Acc:HGNC:10907]	ENSG00000018280.17	SLC11A1	6556	c("ENST00000233202", "ENST00000354352", "ENST00000460592", "ENST00000465984", "ENST00000468221", "ENST00000468721", "ENST00000469449", "ENST00000469799", "ENST00000471875", "ENST00000473367", "ENST00000475225", "ENST00000481524", "ENST00000483487", "ENST00000490536", "ENST00000490872", "ENST00000492413", "ENST00000494322", "ENST00000539932")	1.69	1.16	12.5	0.00152	0.135	2.82
4	1.1e+08	1.1e+08	61500	-	ENSG00000205403	CFI	protein_coding	chromosome	complement factor I [Source:HGNC Symbol;Acc:HGNC:5394]	ENSG00000205403.13	CFI	3426	c("ENST00000394634", "ENST00000394635", "ENST00000504853", "ENST00000510800", "ENST00000512148", "ENST00000515512", "ENST00000618244", "ENST00000643384")	1.48	4.58	12.5	0.00152	0.135	2.82
1	1.53e+08	1.53e+08	1280	+	ENSG00000187180	LCE2C	protein_coding	chromosome	late cornified envelope 2C [Source:HGNC Symbol;Acc:HGNC:29460]	ENSG00000187180.3	LCE2C	353140	ENST00000368783	-2.9	2.97	12.4	0.00153	0.136	2.81
14	22800000	22800000	56600	-	ENSG00000155465	SLC7A7	protein_coding	chromosome	solute carrier family 7 member 7 [Source:HGNC Symbol;Acc:HGNC:11065]	ENSG00000155465.18	SLC7A7	9056	c("ENST00000285850", "ENST00000397528", "ENST00000397529", "ENST00000397532", "ENST00000488800", "ENST00000553351", "ENST00000553632", "ENST00000553874", "ENST00000554061", "ENST00000554517", "ENST00000554741", "ENST00000554758", "ENST00000555251", "ENST00000555678", "ENST00000555702", "ENST00000555911", "ENST00000555959", "ENST00000556287", "ENST00000556350", "ENST00000557129", "ENST00000557629")	1.38	2.22	12.4	0.00154	0.136	2.81
2	38100000	38100000	42900	-	ENSG00000138061	CYP1B1	protein_coding	chromosome	cytochrome P450 family 1 subfamily B member 1 [Source:HGNC Symbol;Acc:HGNC:2597]	ENSG00000138061.12	CYP1B1	1545	c("ENST00000490576", "ENST00000491456", "ENST00000492443", "ENST00000494864", "ENST00000610745", "ENST00000613082", "ENST00000614273")	1.4	4.21	12.4	0.00157	0.138	2.8
11	6.5e+07	6.5e+07	8020	+	ENSG00000213465	ARL2	protein_coding	chromosome	ADP ribosylation factor like GTPase 2 [Source:HGNC Symbol;Acc:HGNC:693]	ENSG00000213465.8	ARL2	402	c("ENST00000246747", "ENST00000524585", "ENST00000529254", "ENST00000529384", "ENST00000531533", "ENST00000533729")	-0.358	4.8	12.3	0.0016	0.14	2.79
15	8.2e+07	8.2e+07	4340	-	ENSG00000183496	MEX3B	protein_coding	chromosome	mex-3 RNA binding family member B [Source:HGNC Symbol;Acc:HGNC:25297]	ENSG00000183496.6	MEX3B	84206	c("ENST00000329713", "ENST00000558133")	-1.12	1.65	12.3	0.00161	0.14	2.79
19	8490000	8500000	12600	-	ENSG00000133246	PRAM1	protein_coding	chromosome	PML-RARA regulated adaptor molecule 1 [Source:HGNC Symbol;Acc:HGNC:30091]	ENSG00000133246.12	PRAM1	84106	c("ENST00000423345", "ENST00000594696", "ENST00000599698", "ENST00000600262")	1.35	-1.16	12.2	0.00165	0.141	2.78
2	89200000	89200000	816	-	ENSG00000243238	IGKV2-30	IG_V_gene	chromosome	immunoglobulin kappa variable 2-30 [Source:HGNC Symbol;Acc:HGNC:5785]	ENSG00000243238.1	IGKV2-30	NA	ENST00000468494	3.31	4.72	12.2	0.00165	0.141	2.78
1	2.34e+08	2.34e+08	420000	+	ENSG00000183780	SLC35F3	protein_coding	chromosome	solute carrier family 35 member F3 [Source:HGNC Symbol;Acc:HGNC:23616]	ENSG00000183780.13	SLC35F3	148641	c("ENST00000366617", "ENST00000366618")	-1.19	1.33	12.2	0.00168	0.142	2.78
16	81700000	8.2e+07	224000	+	ENSG00000197943	PLCG2	protein_coding	chromosome	phospholipase C gamma 2 [Source:HGNC Symbol;Acc:HGNC:9066]	ENSG00000197943.10	PLCG2	5336	c("ENST00000359376", "ENST00000562605", "ENST00000563193", "ENST00000563269", "ENST00000563375", "ENST00000563834", "ENST00000564138", "ENST00000565020", "ENST00000565054", "ENST00000565400", "ENST00000567356", "ENST00000567373", "ENST00000567980", "ENST00000569523", "ENST00000569929", "ENST00000570196", "ENST00000570198")	1.44	4.62	12.2	0.00168	0.142	2.77
22	22100000	22100000	513	+	ENSG00000211638	IGLV8-61	IG_V_gene	chromosome	immunoglobulin lambda variable 8-61 [Source:HGNC Symbol;Acc:HGNC:5931]	ENSG00000211638.2	IGLV8-61	NA	ENST00000390283	3.16	3.12	12.2	0.00169	0.142	2.77
5	1.42e+08	1.42e+08	12100	-	ENSG00000197948	FCHSD1	protein_coding	chromosome	FCH and double SH3 domains 1 [Source:HGNC Symbol;Acc:HGNC:25463]	ENSG00000197948.11	FCHSD1	89848	c("ENST00000435817", "ENST00000518160", "ENST00000518499", "ENST00000519800", "ENST00000520747", "ENST00000522126", "ENST00000522386", "ENST00000522763", "ENST00000522783", "ENST00000523856")	-1.14	4.96	12.1	0.0017	0.143	2.77
3	3.8e+07	3.8e+07	22300	-	ENSG00000187091	PLCD1	protein_coding	chromosome	phospholipase C delta 1 [Source:HGNC Symbol;Acc:HGNC:9060]	ENSG00000187091.13	PLCD1	5333	c("ENST00000334661", "ENST00000417185", "ENST00000461445", "ENST00000463876", "ENST00000473834", "ENST00000479619", "ENST00000484829", "ENST00000495367", "ENST00000495395")	-0.637	5.27	12.1	0.00172	0.144	2.76
KI270726.1	41400	41900	433	+	ENSG00000275063	AC233755.1	protein_coding	scaffold	immunoglobulin heavy variable 4-38-2-like [Source:NCBI gene;Acc:102723407]	ENSG00000275063.1	AC233755.1	102723407	ENST00000618003	3.53	2.63	12.1	0.00173	0.144	2.76
X	1460000	1540000	74600	-	ENSG00000182162	P2RY8	protein_coding	chromosome	P2Y receptor family member 8 [Source:HGNC Symbol;Acc:HGNC:15524]	ENSG00000182162.11	P2RY8	286530	c("ENST00000381297", "ENST00000460672")	2.13	2.06	12.1	0.00174	0.144	2.76
18	59100000	59200000	19000	+	ENSG00000166562	SEC11C	protein_coding	chromosome	SEC11 homolog C, signal peptidase complex subunit [Source:HGNC Symbol;Acc:HGNC:23400]	ENSG00000166562.9	SEC11C	90701	c("ENST00000299714", "ENST00000509791", "ENST00000585864", "ENST00000587834", "ENST00000588875", "ENST00000591406", "ENST00000592774", "ENST00000593132")	0.898	5.45	12.1	0.00175	0.144	2.76
17	6.4e+07	64100000	91700	-	ENSG00000178607	ERN1	protein_coding	chromosome	endoplasmic reticulum to nucleus signaling 1 [Source:HGNC Symbol;Acc:HGNC:3449]	ENSG00000178607.16	ERN1	2081	c("ENST00000433197", "ENST00000577567", "ENST00000579249", "ENST00000583028", "ENST00000583077", "ENST00000583896", "ENST00000584041", "ENST00000606895")	0.567	4.66	12	0.0018	0.147	2.74
14	81500000	81500000	62300	-	ENSG00000071537	SEL1L	protein_coding	chromosome	SEL1L adaptor subunit of ERAD E3 ubiquitin ligase [Source:HGNC Symbol;Acc:HGNC:10717]	ENSG00000071537.14	SEL1L	6400	c("ENST00000336735", "ENST00000554293", "ENST00000554744", "ENST00000555824", "ENST00000555923", "ENST00000557372")	0.808	6.6	12	0.00182	0.147	2.74
2	2.31e+08	2.31e+08	14600	+	ENSG00000135916	ITM2C	protein_coding	chromosome	integral membrane protein 2C [Source:HGNC Symbol;Acc:HGNC:6175]	ENSG00000135916.16	ITM2C	81618	c("ENST00000326407", "ENST00000326427", "ENST00000335005", "ENST00000409704", "ENST00000418408", "ENST00000457215", "ENST00000492029", "ENST00000541852", "ENST00000543957", "ENST00000620962")	1.45	5.03	12	0.00182	0.147	2.74
1	1.53e+08	1.53e+08	1140	+	ENSG00000196734	LCE1B	protein_coding	chromosome	late cornified envelope 1B [Source:HGNC Symbol;Acc:HGNC:16611]	ENSG00000196734.9	LCE1B	353132	ENST00000360090	-2.8	0.662	12	0.00183	0.147	2.74
1	1.53e+08	1.53e+08	2210	+	ENSG00000186226	LCE1E	protein_coding	chromosome	late cornified envelope 1E [Source:HGNC Symbol;Acc:HGNC:29466]	ENSG00000186226.9	LCE1E	353135	c("ENST00000368770", "ENST00000368771", "ENST00000619588")	-2.65	0.123	11.9	0.00184	0.147	2.74
16	57500000	57600000	49000	+	ENSG00000159618	ADGRG5	protein_coding	chromosome	adhesion G protein-coupled receptor G5 [Source:HGNC Symbol;Acc:HGNC:19010]	ENSG00000159618.16	ADGRG5	221188	c("ENST00000340339", "ENST00000349457", "ENST00000394361", "ENST00000564607", "ENST00000564983", "ENST00000569839", "ENST00000615867")	2.14	0.374	11.9	0.00189	0.151	2.72
3	1.79e+08	1.79e+08	92000	+	ENSG00000121879	PIK3CA	protein_coding	chromosome	phosphatidylinositol-4,5-bisphosphate 3-kinase catalytic subunit alpha [Source:HGNC Symbol;Acc:HGNC:8975]	ENSG00000121879.5	PIK3CA	5290	c("ENST00000263967", "ENST00000462255", "ENST00000468036", "ENST00000477735", "ENST00000643187")	-0.44	5.15	11.8	0.00191	0.152	2.72
10	98200000	98300000	20500	-	ENSG00000138131	LOXL4	protein_coding	chromosome	lysyl oxidase like 4 [Source:HGNC Symbol;Acc:HGNC:17171]	ENSG00000138131.4	LOXL4	84171	ENST00000260702	1.41	0.651	11.8	0.00196	0.154	2.71
9	1.31e+08	1.31e+08	109000	+	ENSG00000126883	NUP214	protein_coding	chromosome	nucleoporin 214 [Source:HGNC Symbol;Acc:HGNC:8064]	ENSG00000126883.17	NUP214	8021	c("ENST00000359428", "ENST00000411637", "ENST00000451030", "ENST00000453861", "ENST00000465486", "ENST00000470765", "ENST00000476004", "ENST00000483497", "ENST00000489260", "ENST00000496921", "ENST00000498010", "ENST00000524578", "ENST00000525384", "ENST00000525561", "ENST00000525980", "ENST00000526346", "ENST00000526412", "ENST00000528114", "ENST00000528406", "ENST00000529286", "ENST00000530491"…
ENST00000650694, "ENST00000651022", "ENST00000651334", "ENST00000651639", "ENST00000652454")	0.564	4.78	11.7	0.00198	0.155	2.7
6	5.7e+07	5.7e+07	72200	+	ENSG00000151917	BEND6	protein_coding	chromosome	BEN domain containing 6 [Source:HGNC Symbol;Acc:HGNC:20871]	ENSG00000151917.18	BEND6	221336	c("ENST00000370745", "ENST00000370746", "ENST00000370748", "ENST00000484701")	-0.971	1.12	11.7	0.00198	0.155	2.7
CHR_HSCHR6_MHC_MCF_CTG1	32700000	32700000	20700	+	ENSG00000228284	HLA-DQA1	protein_coding	chromosome	major histocompatibility complex, class II, DQ alpha 1 [Source:HGNC Symbol;Acc:HGNC:4942]	ENSG00000228284.8	HLA-DQA1	3117	c("ENST00000420385", "ENST00000441297", "ENST00000445944", "ENST00000450614", "ENST00000456258", "ENST00000463379", "ENST00000474698", "ENST00000481936", "ENST00000484643", "ENST00000486605")	3	4.17	11.7	0.002	0.155	2.7
X	1.53e+08	1.53e+08	26000	+	ENSG00000063587	ZNF275	protein_coding	chromosome	zinc finger protein 275 [Source:HGNC Symbol;Acc:HGNC:13069]	ENSG00000063587.14	ZNF275	10838	c("ENST00000370249", "ENST00000370251", "ENST00000438239", "ENST00000647705", "ENST00000650114")	0.991	3.08	11.7	0.00201	0.155	2.7
18	47800000	47900000	122000	-	ENSG00000175387	SMAD2	protein_coding	chromosome	SMAD family member 2 [Source:HGNC Symbol;Acc:HGNC:6768]	ENSG00000175387.16	SMAD2	4087	c("ENST00000262160", "ENST00000356825", "ENST00000402690", "ENST00000585978", "ENST00000586040", "ENST00000586487", "ENST00000586514", "ENST00000587269", "ENST00000587353", "ENST00000587421", "ENST00000589877", "ENST00000591214")	-0.296	6.13	11.7	0.00201	0.155	2.7
1	2.08e+08	2.08e+08	43500	+	ENSG00000117335	CD46	protein_coding	chromosome	CD46 molecule [Source:HGNC Symbol;Acc:HGNC:6953]	ENSG00000117335.19	CD46	4179	c("ENST00000322875", "ENST00000322918", "ENST00000354848", "ENST00000357714", "ENST00000358170", "ENST00000360212", "ENST00000367041", "ENST00000367042", "ENST00000367047", "ENST00000462968", "ENST00000464082", "ENST00000469535", "ENST00000471987", "ENST00000480003", "ENST00000488596", "ENST00000490278", "ENST00000493796", "ENST00000496723", "ENST00000636114")	0.609	7.42	11.6	0.00207	0.159	2.68
16	25100000	25200000	66500	+	ENSG00000205629	LCMT1	protein_coding	chromosome	leucine carboxyl methyltransferase 1 [Source:HGNC Symbol;Acc:HGNC:17557]	ENSG00000205629.12	LCMT1	51451	c("ENST00000380962", "ENST00000380966", "ENST00000399069", "ENST00000564011", "ENST00000570981", "ENST00000572761", "ENST00000572869", "ENST00000573435", "ENST00000574450", "ENST00000575396", "ENST00000576382", "ENST00000576625", "ENST00000577157")	-0.468	4.68	11.6	0.00208	0.159	2.68
22	22300000	22300000	500	+	ENSG00000211643	IGLV5-52	IG_V_gene	chromosome	immunoglobulin lambda variable 5-52 [Source:HGNC Symbol;Acc:HGNC:5926]	ENSG00000211643.2	IGLV5-52	NA	ENST00000390289	1.18	-0.391	11.6	0.0021	0.159	2.68
1	2.03e+08	2.03e+08	7770	-	ENSG00000133048	CHI3L1	protein_coding	chromosome	chitinase 3 like 1 [Source:HGNC Symbol;Acc:HGNC:1932]	ENSG00000133048.13	CHI3L1	1116	c("ENST00000255409", "ENST00000404436", "ENST00000472064", "ENST00000473185", "ENST00000478742")	1.16	3.85	11.6	0.00211	0.159	2.68
3	5190000	5220000	32300	+	ENSG00000134109	EDEM1	protein_coding	chromosome	ER degradation enhancing alpha-mannosidase like protein 1 [Source:HGNC Symbol;Acc:HGNC:18967]	ENSG00000134109.11	EDEM1	9695	c("ENST00000256497", "ENST00000434243", "ENST00000443790", "ENST00000445686", "ENST00000465187", "ENST00000465369", "ENST00000492751")	0.519	6.11	11.6	0.00211	0.159	2.67
4	1.1e+08	1.1e+08	129000	+	ENSG00000005059	MCUB	protein_coding	chromosome	mitochondrial calcium uniporter dominant negative beta subunit [Source:HGNC Symbol;Acc:HGNC:26076]	ENSG00000005059.16	MCUB	55013	c("ENST00000394650", "ENST00000452915", "ENST00000472310", "ENST00000494604", "ENST00000515114")	-0.539	4.57	11.5	0.00214	0.159	2.67
14	67500000	67600000	56300	+	ENSG00000054690	PLEKHH1	protein_coding	chromosome	pleckstrin homology, MyTH4 and FERM domain containing H1 [Source:HGNC Symbol;Acc:HGNC:17733]	ENSG00000054690.14	PLEKHH1	57475	c("ENST00000329153", "ENST00000557971", "ENST00000558214", "ENST00000558296", "ENST00000558366", "ENST00000558386", "ENST00000558981", "ENST00000559168", "ENST00000559766", "ENST00000559832", "ENST00000559981", "ENST00000560100", "ENST00000561057", "ENST00000561135", "ENST00000561370", "ENST00000561456")	0.754	2.32	11.5	0.00214	0.159	2.67
5	1.77e+08	1.77e+08	18500	-	ENSG00000160883	HK3	protein_coding	chromosome	hexokinase 3 [Source:HGNC Symbol;Acc:HGNC:4925]	ENSG00000160883.11	HK3	3101	c("ENST00000292432", "ENST00000504910", "ENST00000506834", "ENST00000509717", "ENST00000514058", "ENST00000514666")	2.29	0.674	11.5	0.00216	0.16	2.67
12	3610000	3760000	158000	-	ENSG00000130038	CRACR2A	protein_coding	chromosome	calcium release activated channel regulator 2A [Source:HGNC Symbol;Acc:HGNC:28657]	ENSG00000130038.10	CRACR2A	84766	c("ENST00000252322", "ENST00000333750", "ENST00000440314", "ENST00000514026", "ENST00000535292", "ENST00000535507")	1.39	-0.181	11.5	0.00219	0.161	2.66
13	28700000	28700000	18900	-	ENSG00000139508	SLC46A3	protein_coding	chromosome	solute carrier family 46 member 3 [Source:HGNC Symbol;Acc:HGNC:27501]	ENSG00000139508.14	SLC46A3	283537	c("ENST00000266943", "ENST00000380814", "ENST00000475385")	0.869	2.58	11.5	0.0022	0.161	2.66
17	75900000	75900000	4420	-	ENSG00000132481	TRIM47	protein_coding	chromosome	tripartite motif containing 47 [Source:HGNC Symbol;Acc:HGNC:19020]	ENSG00000132481.7	TRIM47	91107	c("ENST00000254816", "ENST00000585333", "ENST00000586495", "ENST00000587339", "ENST00000587774", "ENST00000592942", "ENST00000593089")	-0.479	4.97	11.4	0.00224	0.163	2.65
20	363000	398000	34700	+	ENSG00000101255	TRIB3	protein_coding	chromosome	tribbles pseudokinase 3 [Source:HGNC Symbol;Acc:HGNC:16228]	ENSG00000101255.11	TRIB3	57761	c("ENST00000217233", "ENST00000422053", "ENST00000449710", "ENST00000615226")	0.963	2.14	11.4	0.00225	0.163	2.65
7	1.51e+08	1.51e+08	33400	-	ENSG00000055118	KCNH2	protein_coding	chromosome	potassium voltage-gated channel subfamily H member 2 [Source:HGNC Symbol;Acc:HGNC:6251]	ENSG00000055118.15	KCNH2	3757	c("ENST00000262186", "ENST00000330883", "ENST00000430723", "ENST00000461280", "ENST00000473610", "ENST00000532957")	1.27	-0.659	11.4	0.00226	0.163	2.64
22	20200000	20300000	41800	-	ENSG00000040608	RTN4R	protein_coding	chromosome	reticulon 4 receptor [Source:HGNC Symbol;Acc:HGNC:18601]	ENSG00000040608.14	RTN4R	65078	c("ENST00000043402", "ENST00000416372", "ENST00000425986", "ENST00000463936", "ENST00000469601", "ENST00000474642")	-0.548	1.76	11.4	0.00227	0.163	2.64
22	36900000	36900000	17000	+	ENSG00000100365	NCF4	protein_coding	chromosome	neutrophil cytosolic factor 4 [Source:HGNC Symbol;Acc:HGNC:7662]	ENSG00000100365.16	NCF4	4689	c("ENST00000248899", "ENST00000397147", "ENST00000415063", "ENST00000447071", "ENST00000650698", "ENST00000650827", "ENST00000651053")	1.3	2.42	11.4	0.00229	0.164	2.64
1	22100000	22100000	26700	-	ENSG00000162552	WNT4	protein_coding	chromosome	Wnt family member 4 [Source:HGNC Symbol;Acc:HGNC:12783]	ENSG00000162552.15	WNT4	54361	c("ENST00000290167", "ENST00000415567", "ENST00000441048")	-0.406	4.39	11.3	0.00231	0.164	2.64
7	1.3e+08	1.3e+08	31000	+	ENSG00000128510	CPA4	protein_coding	chromosome	carboxypeptidase A4 [Source:HGNC Symbol;Acc:HGNC:15740]	ENSG00000128510.12	CPA4	51200	c("ENST00000222482", "ENST00000445470", "ENST00000470542", "ENST00000473956", "ENST00000474254", "ENST00000486598", "ENST00000488025", "ENST00000490117", "ENST00000492072", "ENST00000493259", "ENST00000497388")	-0.877	5.87	11.3	0.00233	0.164	2.63
3	1.22e+08	1.22e+08	51300	+	ENSG00000145088	EAF2	protein_coding	chromosome	ELL associated factor 2 [Source:HGNC Symbol;Acc:HGNC:23115]	ENSG00000145088.9	EAF2	55840	c("ENST00000273668", "ENST00000451944", "ENST00000465664", "ENST00000490434", "ENST00000490477")	1.29	2.21	11.3	0.00233	0.164	2.63
1	45500000	45500000	6210	-	ENSG00000280670	CCDC163	protein_coding	chromosome	coiled-coil domain containing 163 [Source:HGNC Symbol;Acc:HGNC:27003]	ENSG00000280670.3	CCDC163	126661	c("ENST00000625766", "ENST00000626177", "ENST00000626657", "ENST00000628293", "ENST00000628397", "ENST00000629009", "ENST00000629482", "ENST00000629670")	1.05	0.207	11.3	0.00233	0.164	2.63
17	41600000	41600000	4620	-	ENSG00000186847	KRT14	protein_coding	chromosome	keratin 14 [Source:HGNC Symbol;Acc:HGNC:6416]	ENSG00000186847.6	KRT14	3861	c("ENST00000167586", "ENST00000441550", "ENST00000476662")	-0.92	13.8	11.2	0.00239	0.168	2.62
3	1e+07	10100000	75500	+	ENSG00000144554	FANCD2	protein_coding	chromosome	FA complementation group D2 [Source:HGNC Symbol;Acc:HGNC:3585]	ENSG00000144554.10	FANCD2	2177	c("ENST00000287647", "ENST00000383807", "ENST00000419585", "ENST00000421731", "ENST00000431693", "ENST00000435522", "ENST00000438741", "ENST00000464934", "ENST00000470028", "ENST00000470757", "ENST00000480909", "ENST00000483276", "ENST00000625535")	0.733	2.79	11.2	0.00243	0.169	2.61
11	59900000	59900000	13700	-	ENSG00000134827	TCN1	protein_coding	chromosome	transcobalamin 1 [Source:HGNC Symbol;Acc:HGNC:11652]	ENSG00000134827.8	TCN1	6947	c("ENST00000257264", "ENST00000529251", "ENST00000532419", "ENST00000533734", "ENST00000534531")	2.67	1.69	11.2	0.00244	0.17	2.61
CHR_HSCHR5_3_CTG5	1.78e+08	1.78e+08	75200	+	ENSG00000278666	AC106795.4	transcribed_unprocessed_pseudogene	chromosome	THO complex 3 (THOC3) pseudogene	ENSG00000278666.3	AC106795.4	NA	c("ENST00000613037", "ENST00000625833", "ENST00000625986", "ENST00000626482", "ENST00000627184", "ENST00000627230", "ENST00000627950", "ENST00000628369", "ENST00000629264", "ENST00000629579", "ENST00000630390", "ENST00000630517", "ENST00000630928")	0.615	5.43	11.1	0.00248	0.172	2.61
21	17800000	17800000	30400	-	ENSG00000154642	C21orf91	protein_coding	chromosome	chromosome 21 open reading frame 91 [Source:HGNC Symbol;Acc:HGNC:16459]	ENSG00000154642.11	C21orf91	54149	c("ENST00000284881", "ENST00000400558", "ENST00000400559", "ENST00000405964", "ENST00000482915", "ENST00000493464")	-0.496	6.2	11.1	0.00251	0.173	2.6
22	37300000	37300000	33300	+	ENSG00000100055	CYTH4	protein_coding	chromosome	cytohesin 4 [Source:HGNC Symbol;Acc:HGNC:9505]	ENSG00000100055.21	CYTH4	27128	c("ENST00000248901", "ENST00000402997", "ENST00000405206", "ENST00000439667", "ENST00000446506", "ENST00000447919", "ENST00000457992", "ENST00000462927", "ENST00000467664", "ENST00000469886", "ENST00000480510")	1.4	3.13	11.1	0.00252	0.173	2.6
3	1.68e+08	1.68e+08	90300	+	ENSG00000163536	SERPINI1	protein_coding	chromosome	serpin family I member 1 [Source:HGNC Symbol;Acc:HGNC:8943]	ENSG00000163536.12	SERPINI1	5274	c("ENST00000295777", "ENST00000446050", "ENST00000466865", "ENST00000472747", "ENST00000472941", "ENST00000488374", "ENST00000494666")	1.26	2.21	11.1	0.00253	0.173	2.6
6	11200000	11400000	199000	-	ENSG00000111859	NEDD9	protein_coding	chromosome	neural precursor cell expressed, developmentally down-regulated 9 [Source:HGNC Symbol;Acc:HGNC:7733]	ENSG00000111859.17	NEDD9	4739	c("ENST00000379433", "ENST00000379446", "ENST00000397378", "ENST00000448183", "ENST00000459670", "ENST00000461055", "ENST00000468612", "ENST00000504387", "ENST00000504634", "ENST00000505589", "ENST00000508546", "ENST00000508800", "ENST00000512665", "ENST00000513989", "ENST00000514660", "ENST00000620854")	1.34	3.53	11.1	0.00256	0.174	2.59
20	44700000	44700000	13700	+	ENSG00000064205	CCN5	protein_coding	chromosome	cellular communication network factor 5 [Source:HGNC Symbol;Acc:HGNC:12770]	ENSG00000064205.10	CCN5	8839	c("ENST00000190983", "ENST00000372865", "ENST00000372868", "ENST00000465000", "ENST00000471629", "ENST00000497421")	-1.14	0.748	11	0.00257	0.174	2.59
3	12900000	13300000	386000	-	ENSG00000144711	IQSEC1	protein_coding	chromosome	IQ motif and Sec7 domain 1 [Source:HGNC Symbol;Acc:HGNC:29112]	ENSG00000144711.16	IQSEC1	9922	c("ENST00000273221", "ENST00000473088", "ENST00000474467", "ENST00000613206", "ENST00000618604", "ENST00000646269", "ENST00000647458", "ENST00000648114", "ENST00000648386")	0.536	5.03	11	0.00259	0.174	2.59
17	64300000	64400000	94400	-	ENSG00000261371	PECAM1	protein_coding	chromosome	platelet and endothelial cell adhesion molecule 1 [Source:HGNC Symbol;Acc:HGNC:8823]	ENSG00000261371.6	PECAM1	5175	c("ENST00000561739", "ENST00000563523", "ENST00000563924", "ENST00000564866", "ENST00000566422", "ENST00000566616", "ENST00000568702", "ENST00000569530", "ENST00000569967")	1.36	6.51	11	0.0026	0.174	2.59
CHR_HSCHR14_3_CTG1	1.06e+08	1.06e+08	500	-	ENSG00000282745	IGHV6-1	IG_V_gene	chromosome	immunoglobulin heavy variable 6-1 [Source:HGNC Symbol;Acc:HGNC:5662]	ENSG00000282745.1	IGHV6-1	NA	ENST00000633299	4.15	2.41	11	0.0026	0.174	2.58
19	10300000	10300000	5890	-	ENSG00000076662	ICAM3	protein_coding	chromosome	intercellular adhesion molecule 3 [Source:HGNC Symbol;Acc:HGNC:5346]	ENSG00000076662.10	ICAM3	3385	c("ENST00000160262", "ENST00000585439", "ENST00000587992", "ENST00000589249", "ENST00000589261", "ENST00000589580", "ENST00000589900", "ENST00000590569", "ENST00000592439", "ENST00000592945")	1.21	3.27	11	0.00262	0.174	2.58
16	11700000	11700000	63800	-	ENSG00000153066	TXNDC11	protein_coding	chromosome	thioredoxin domain containing 11 [Source:HGNC Symbol;Acc:HGNC:28030]	ENSG00000153066.12	TXNDC11	51061	c("ENST00000283033", "ENST00000356957", "ENST00000570917", "ENST00000571882", "ENST00000572732", "ENST00000573174", "ENST00000575349", "ENST00000575591", "ENST00000576969")	0.811	5.19	11	0.00262	0.174	2.58
5	1.39e+08	1.39e+08	4510	-	ENSG00000228672	PROB1	protein_coding	chromosome	proline rich basic protein 1 [Source:HGNC Symbol;Acc:HGNC:41906]	ENSG00000228672.4	PROB1	389333	ENST00000434752	-0.895	2.46	11	0.00265	0.175	2.58
17	18400000	18400000	11900	+	ENSG00000214860	EVPLL	protein_coding	chromosome	envoplakin like [Source:HGNC Symbol;Acc:HGNC:35236]	ENSG00000214860.5	EVPLL	645027	c("ENST00000399134", "ENST00000583003")	-1.06	2.63	10.9	0.00267	0.175	2.57
7	7970000	8090000	125000	+	ENSG00000106415	GLCCI1	protein_coding	chromosome	glucocorticoid induced 1 [Source:HGNC Symbol;Acc:HGNC:18713]	ENSG00000106415.13	GLCCI1	113263	c("ENST00000223145", "ENST00000414914", "ENST00000430798", "ENST00000438949", "ENST00000460897", "ENST00000470583", "ENST00000474269", "ENST00000482540", "ENST00000489405", "ENST00000491947", "ENST00000492797", "ENST00000496617")	1.21	3.56	10.9	0.00269	0.175	2.57
7	1.38e+08	1.38e+08	127000	-	ENSG00000182158	CREB3L2	protein_coding	chromosome	cAMP responsive element binding protein 3 like 2 [Source:HGNC Symbol;Acc:HGNC:23720]	ENSG00000182158.15	CREB3L2	64764	c("ENST00000330387", "ENST00000420629", "ENST00000452463", "ENST00000456390", "ENST00000458726", "ENST00000468127", "ENST00000616381", "ENST00000620715")	0.541	6.42	10.9	0.00269	0.175	2.57
17	18500000	18500000	25700	+	ENSG00000229526	KRT16P4	transcribed_processed_pseudogene	chromosome	keratin 16 pseudogene 4 [Source:HGNC Symbol;Acc:HGNC:37809]	ENSG00000229526.2	KRT16P4	NA	c("ENST00000453883", "ENST00000580052")	-0.918	1.31	10.9	0.00272	0.176	2.57
4	70500000	70500000	14200	+	ENSG00000187689	AMTN	protein_coding	chromosome	amelotin [Source:HGNC Symbol;Acc:HGNC:33188]	ENSG00000187689.10	AMTN	401138	c("ENST00000339336", "ENST00000504451")	1.5	3.76	10.9	0.00275	0.176	2.56
7	6.5e+07	6.5e+07	16400	-	ENSG00000213462	ERV3-1	protein_coding	chromosome	endogenous retrovirus group 3 member 1, envelope [Source:HGNC Symbol;Acc:HGNC:3454]	ENSG00000213462.5	ERV3-1	2086	c("ENST00000394323", "ENST00000528878", "ENST00000535538")	0.738	4.45	10.9	0.00275	0.176	2.56
12	31400000	31600000	209000	-	ENSG00000170456	DENND5B	protein_coding	chromosome	DENN domain containing 5B [Source:HGNC Symbol;Acc:HGNC:28338]	ENSG00000170456.16	DENND5B	160518	c("ENST00000354285", "ENST00000389082", "ENST00000536562", "ENST00000537061", "ENST00000544698", "ENST00000545147", "ENST00000546299")	1.34	2.22	10.9	0.00276	0.176	2.56
1	16500000	16500000	31800	-	ENSG00000080947	CROCCP3	transcribed_unprocessed_pseudogene	chromosome	CROCC pseudogene 3 [Source:HGNC Symbol;Acc:HGNC:29405]	ENSG00000080947.15	CROCCP3	114819	c("ENST00000263511", "ENST00000420820", "ENST00000589964", "ENST00000590118", "ENST00000591316", "ENST00000591348")	-1.52	0.247	10.8	0.00279	0.176	2.56
11	1.11e+08	1.11e+08	103000	-	ENSG00000110777	POU2AF1	protein_coding	chromosome	POU class 2 homeobox associating factor 1 [Source:HGNC Symbol;Acc:HGNC:9211]	ENSG00000110777.12	POU2AF1	5450	c("ENST00000393067", "ENST00000515029", "ENST00000525499", "ENST00000525527", "ENST00000525584", "ENST00000525662", "ENST00000525890", "ENST00000526535", "ENST00000529065", "ENST00000530229", "ENST00000530793", "ENST00000531398")	1.91	4.34	10.8	0.00279	0.176	2.55
8	1.34e+08	1.35e+08	235000	-	ENSG00000066827	ZFAT	protein_coding	chromosome	zinc finger and AT-hook domain containing [Source:HGNC Symbol;Acc:HGNC:19899]	ENSG00000066827.16	ZFAT	57623	c("ENST00000377838", "ENST00000429442", "ENST00000517307", "ENST00000518191", "ENST00000518408", "ENST00000519827", "ENST00000520214", "ENST00000520356", "ENST00000520727", "ENST00000521673", "ENST00000522257", "ENST00000522723", "ENST00000522974", "ENST00000523040", "ENST00000523243", "ENST00000523399", "ENST00000523924")	0.754	2.84	10.8	0.0028	0.176	2.55
5	1.39e+08	1.39e+08	347000	-	ENSG00000120725	SIL1	protein_coding	chromosome	SIL1 nucleotide exchange factor [Source:HGNC Symbol;Acc:HGNC:24624]	ENSG00000120725.13	SIL1	64374	c("ENST00000265195", "ENST00000394817", "ENST00000440765", "ENST00000503732", "ENST00000504666", "ENST00000505353", "ENST00000505830", "ENST00000505945", "ENST00000507002", "ENST00000508639", "ENST00000508744", "ENST00000509400", "ENST00000509534", "ENST00000513453", "ENST00000515008")	0.723	4.33	10.8	0.00281	0.176	2.55
16	57700000	57700000	21100	+	ENSG00000182885	ADGRG3	protein_coding	chromosome	adhesion G protein-coupled receptor G3 [Source:HGNC Symbol;Acc:HGNC:13728]	ENSG00000182885.17	ADGRG3	222487	c("ENST00000333493", "ENST00000450388", "ENST00000565579", "ENST00000565902", "ENST00000567991", "ENST00000568245", "ENST00000569977")	2.21	-0.387	10.8	0.00281	0.176	2.55
3	22400000	22400000	1110	+	ENSG00000132967	HMGB1P5	transcribed_processed_pseudogene	chromosome	high mobility group box 1 pseudogene 5 [Source:HGNC Symbol;Acc:HGNC:4997]	ENSG00000132967.9	HMGB1P5	NA	c("ENST00000255320", "ENST00000451497")	2.6	2.44	10.7	0.00291	0.182	2.54
8	1.41e+08	1.41e+08	40500	+	ENSG00000184489	PTP4A3	protein_coding	chromosome	protein tyrosine phosphatase 4A3 [Source:HGNC Symbol;Acc:HGNC:9636]	ENSG00000184489.11	PTP4A3	11156	c("ENST00000329397", "ENST00000349124", "ENST00000520105", "ENST00000521578", "ENST00000523147", "ENST00000524028")	2.21	1.79	10.7	0.00293	0.182	2.53
9	4490000	4590000	97000	+	ENSG00000106688	SLC1A1	protein_coding	chromosome	solute carrier family 1 member 1 [Source:HGNC Symbol;Acc:HGNC:10939]	ENSG00000106688.12	SLC1A1	6505	c("ENST00000262352", "ENST00000422398", "ENST00000490167")	0.859	3.76	10.7	0.00295	0.182	2.53
5	1.73e+08	1.73e+08	14800	-	ENSG00000113739	STC2	protein_coding	chromosome	stanniocalcin 2 [Source:HGNC Symbol;Acc:HGNC:11374]	ENSG00000113739.10	STC2	8614	c("ENST00000265087", "ENST00000518455", "ENST00000519511", "ENST00000520593", "ENST00000520648")	2.01	1.27	10.7	0.00296	0.182	2.53
8	1.09e+08	1.1e+08	175000	+	ENSG00000205038	PKHD1L1	protein_coding	chromosome	PKHD1 like 1 [Source:HGNC Symbol;Acc:HGNC:20313]	ENSG00000205038.12	PKHD1L1	93035	c("ENST00000378402", "ENST00000526472", "ENST00000533183", "ENST00000534623")	2.31	0.782	10.7	0.00296	0.182	2.53
21	33200000	33300000	35800	+	ENSG00000159110	IFNAR2	protein_coding	chromosome	interferon alpha and beta receptor subunit 2 [Source:HGNC Symbol;Acc:HGNC:5433]	ENSG00000159110.19	IFNAR2	3455	c("ENST00000342101", "ENST00000342136", "ENST00000382238", "ENST00000382264", "ENST00000404220", "ENST00000413881", "ENST00000417007", "ENST00000420068", "ENST00000443073", "ENST00000447980")	1.01	4.08	10.6	0.003	0.183	2.52
7	6.6e+07	6.6e+07	21500	-	ENSG00000169919	GUSB	protein_coding	chromosome	glucuronidase beta [Source:HGNC Symbol;Acc:HGNC:4696]	ENSG00000169919.17	GUSB	2990	c("ENST00000304895", "ENST00000421103", "ENST00000430730", "ENST00000446111", "ENST00000447929", "ENST00000461622", "ENST00000462371", "ENST00000465785", "ENST00000466883", "ENST00000475316", "ENST00000476486", "ENST00000478118", "ENST00000479038", "ENST00000489482")	0.526	4.47	10.6	0.00301	0.183	2.52
2	89900000	89900000	500	+	ENSG00000251546	IGKV1D-39	IG_V_gene	chromosome	immunoglobulin kappa variable 1D-39 [Source:HGNC Symbol;Acc:HGNC:5756]	ENSG00000251546.1	IGKV1D-39	NA	ENST00000448155	3.93	3.91	10.6	0.00301	0.183	2.52
7	1e+08	1e+08	32600	+	ENSG00000085514	PILRA	protein_coding	chromosome	paired immunoglobin like type 2 receptor alpha [Source:HGNC Symbol;Acc:HGNC:20396]	ENSG00000085514.16	PILRA	29992	c("ENST00000198536", "ENST00000350573", "ENST00000394000", "ENST00000432297", "ENST00000453419", "ENST00000474013", "ENST00000484934")	1.3	0.96	10.6	0.00303	0.183	2.52
3	33200000	33200000	68800	-	ENSG00000173705	SUSD5	protein_coding	chromosome	sushi domain containing 5 [Source:HGNC Symbol;Acc:HGNC:29061]	ENSG00000173705.9	SUSD5	26032	c("ENST00000309558", "ENST00000412539")	-0.908	-0.215	10.6	0.00303	0.183	2.52
20	17600000	17700000	68600	-	ENSG00000125844	RRBP1	protein_coding	chromosome	ribosome binding protein 1 [Source:HGNC Symbol;Acc:HGNC:10448]	ENSG00000125844.16	RRBP1	6238	c("ENST00000246043", "ENST00000360807", "ENST00000377807", "ENST00000377813", "ENST00000398782", "ENST00000455029", "ENST00000468428", "ENST00000470422", "ENST00000495501", "ENST00000610403", "ENST00000620641")	0.655	6.64	10.6	0.00304	0.183	2.52
1	2.49e+08	2.49e+08	13800	+	ENSG00000185220	PGBD2	protein_coding	chromosome	piggyBac transposable element derived 2 [Source:HGNC Symbol;Acc:HGNC:19399]	ENSG00000185220.12	PGBD2	267002	c("ENST00000329291", "ENST00000355360", "ENST00000462488")	-0.761	2.77	10.6	0.00306	0.183	2.51
20	25400000	25500000	45000	+	ENSG00000101003	GINS1	protein_coding	chromosome	GINS complex subunit 1 [Source:HGNC Symbol;Acc:HGNC:28980]	ENSG00000101003.10	GINS1	9837	c("ENST00000262460", "ENST00000473460", "ENST00000481735", "ENST00000484893")	-0.408	3.2	10.6	0.00307	0.183	2.51
X	23800000	23800000	3050	+	ENSG00000130066	SAT1	protein_coding	chromosome	spermidine/spermine N1-acetyltransferase 1 [Source:HGNC Symbol;Acc:HGNC:10540]	ENSG00000130066.16	SAT1	6303	c("ENST00000379251", "ENST00000379253", "ENST00000379254", "ENST00000379270", "ENST00000462639", "ENST00000463236", "ENST00000474223", "ENST00000487713", "ENST00000489394")	0.473	8.71	10.6	0.0031	0.183	2.51
CHR_HSCHR14_3_CTG1	1.06e+08	1.06e+08	510	-	ENSG00000282579	IGHV4-39	IG_V_gene	chromosome	immunoglobulin heavy variable 4-39 [Source:HGNC Symbol;Acc:HGNC:5651]	ENSG00000282579.1	IGHV4-39	NA	ENST00000633618	3.91	4.94	10.6	0.0031	0.183	2.51
11	2.7e+07	27100000	87100	+	ENSG00000129151	BBOX1	protein_coding	chromosome	gamma-butyrobetaine hydroxylase 1 [Source:HGNC Symbol;Acc:HGNC:964]	ENSG00000129151.9	BBOX1	8424	c("ENST00000263182", "ENST00000525090", "ENST00000527505", "ENST00000528583", "ENST00000529202", "ENST00000531832", "ENST00000533566", "ENST00000534323")	-0.614	5.47	10.6	0.00311	0.183	2.51
4	1.02e+08	1.02e+08	180000	-	ENSG00000138821	SLC39A8	protein_coding	chromosome	solute carrier family 39 member 8 [Source:HGNC Symbol;Acc:HGNC:20862]	ENSG00000138821.13	SLC39A8	64116	c("ENST00000356736", "ENST00000394833", "ENST00000424970", "ENST00000502903", "ENST00000510255", "ENST00000512337", "ENST00000512657", "ENST00000514000")	0.988	3.81	10.5	0.00316	0.184	2.5
19	4540000	4540000	3640	-	ENSG00000171236	LRG1	protein_coding	chromosome	leucine rich alpha-2-glycoprotein 1 [Source:HGNC Symbol;Acc:HGNC:29480]	ENSG00000171236.10	LRG1	116844	c("ENST00000306390", "ENST00000586883")	1.49	4.38	10.5	0.00318	0.184	2.5
14	1.06e+08	1.06e+08	510	-	ENSG00000231475	IGHV4-31	IG_V_gene	chromosome	immunoglobulin heavy variable 4-31 [Source:HGNC Symbol;Acc:HGNC:5649]	ENSG00000231475.3	IGHV4-31	NA	ENST00000438142	3.35	1.88	10.5	0.00318	0.184	2.5
CHR_HSCHR14_3_CTG1	1.06e+08	1.06e+08	535	-	ENSG00000282211	IGHV3-7	IG_V_gene	chromosome	immunoglobulin heavy variable 3-7 [Source:HGNC Symbol;Acc:HGNC:5620]	ENSG00000282211.1	IGHV3-7	NA	ENST00000633988	3.77	4.83	10.5	0.00318	0.184	2.5
2	90200000	90200000	658	+	ENSG00000239819	IGKV1D-8	IG_V_gene	chromosome	immunoglobulin kappa variable 1D-8 [Source:HGNC Symbol;Acc:HGNC:5759]	ENSG00000239819.2	IGKV1D-8	NA	ENST00000471857	3.06	0.502	10.5	0.00319	0.184	2.5
20	4.6e+07	4.6e+07	7650	+	ENSG00000100985	MMP9	protein_coding	chromosome	matrix metallopeptidase 9 [Source:HGNC Symbol;Acc:HGNC:7176]	ENSG00000100985.7	MMP9	4318	ENST00000372330	2.51	4.63	10.5	0.00321	0.184	2.49
9	94600000	94600000	37100	-	ENSG00000165140	FBP1	protein_coding	chromosome	fructose-bisphosphatase 1 [Source:HGNC Symbol;Acc:HGNC:3606]	ENSG00000165140.10	FBP1	2203	c("ENST00000375326", "ENST00000414122", "ENST00000415431", "ENST00000648117")	2.17	1.52	10.5	0.00321	0.184	2.49
1	1.62e+08	1.62e+08	15500	+	ENSG00000072694	FCGR2B	protein_coding	chromosome	Fc fragment of IgG receptor IIb [Source:HGNC Symbol;Acc:HGNC:3618]	ENSG00000072694.20	FCGR2B	2213	c("ENST00000236937", "ENST00000358671", "ENST00000367961", "ENST00000480308", "ENST00000485778")	1.22	3.38	10.4	0.00324	0.185	2.49
16	2140000	2150000	13400	+	ENSG00000167964	RAB26	protein_coding	chromosome	RAB26, member RAS oncogene family [Source:HGNC Symbol;Acc:HGNC:14259]	ENSG00000167964.13	RAB26	25837	c("ENST00000210187", "ENST00000541451", "ENST00000561600", "ENST00000562735", "ENST00000564426", "ENST00000565592", "ENST00000566724", "ENST00000567145")	1.32	0.196	10.4	0.00324	0.185	2.49
15	6.5e+07	6.5e+07	28100	-	ENSG00000103707	MTFMT	protein_coding	chromosome	mitochondrial methionyl-tRNA formyltransferase [Source:HGNC Symbol;Acc:HGNC:29666]	ENSG00000103707.10	MTFMT	123263	c("ENST00000220058", "ENST00000543678", "ENST00000558460", "ENST00000558614", "ENST00000559633", "ENST00000560717", "ENST00000561025")	-0.671	3.24	10.4	0.00325	0.185	2.49
16	8.2e+07	82100000	63500	+	ENSG00000086696	HSD17B2	protein_coding	chromosome	hydroxysteroid 17-beta dehydrogenase 2 [Source:HGNC Symbol;Acc:HGNC:5211]	ENSG00000086696.11	HSD17B2	3294	c("ENST00000199936", "ENST00000563491", "ENST00000566213", "ENST00000566838", "ENST00000568090", "ENST00000569351")	1.78	0.443	10.4	0.00328	0.185	2.48
19	5820000	5830000	4520	+	ENSG00000171119	NRTN	protein_coding	chromosome	neurturin [Source:HGNC Symbol;Acc:HGNC:8007]	ENSG00000171119.2	NRTN	4902	ENST00000303212	-1.03	1.46	10.4	0.00328	0.185	2.48
19	17200000	17200000	3010	+	ENSG00000099330	OCEL1	protein_coding	chromosome	occludin/ELL domain containing 1 [Source:HGNC Symbol;Acc:HGNC:26221]	ENSG00000099330.9	OCEL1	79629	c("ENST00000215061", "ENST00000594283", "ENST00000595573", "ENST00000595769", "ENST00000596279", "ENST00000597836", "ENST00000598068", "ENST00000598172", "ENST00000599286", "ENST00000599588", "ENST00000600232", "ENST00000600826", "ENST00000601529", "ENST00000601576", "ENST00000602236")	0.582	2.19	10.4	0.00331	0.186	2.48
17	38700000	38700000	15900	-	ENSG00000277258	PCGF2	protein_coding	chromosome	polycomb group ring finger 2 [Source:HGNC Symbol;Acc:HGNC:12929]	ENSG00000277258.5	PCGF2	7703	c("ENST00000610747", "ENST00000611883", "ENST00000616129", "ENST00000616199", "ENST00000618506", "ENST00000618941", "ENST00000620225")	0.417	2.85	10.3	0.0034	0.19	2.47
1	1.53e+08	1.53e+08	170	+	ENSG00000285753	AL139247.1	unprocessed_pseudogene	chromosome	late cornified envelope family pseudogene	ENSG00000285753.1	AL139247.1	NA	ENST00000650055	-2.36	0.0861	10.3	0.00344	0.192	2.46
6	1.37e+08	1.37e+08	235000	-	ENSG00000197442	MAP3K5	protein_coding	chromosome	mitogen-activated protein kinase kinase kinase 5 [Source:HGNC Symbol;Acc:HGNC:6857]	ENSG00000197442.10	MAP3K5	4217	c("ENST00000359015", "ENST00000463140")	0.647	4.9	10.3	0.00346	0.192	2.46
2	2.18e+08	2.18e+08	4120	-	ENSG00000163464	CXCR1	protein_coding	chromosome	C-X-C motif chemokine receptor 1 [Source:HGNC Symbol;Acc:HGNC:6026]	ENSG00000163464.8	CXCR1	3577	ENST00000295683	1.4	1.7	10.3	0.00348	0.193	2.46
8	23800000	23900000	12900	-	ENSG00000159167	STC1	protein_coding	chromosome	stanniocalcin 1 [Source:HGNC Symbol;Acc:HGNC:11373]	ENSG00000159167.12	STC1	6781	c("ENST00000290271", "ENST00000524323")	1.35	1.8	10.3	0.00349	0.193	2.46
1	1.45e+08	1.45e+08	16700	+	ENSG00000215784	FAM72D	protein_coding	chromosome	family with sequence similarity 72 member D [Source:HGNC Symbol;Acc:HGNC:33593]	ENSG00000215784.6	FAM72D	728833	ENST00000400889	-0.774	0.82	10.2	0.00353	0.195	2.45
1	1.61e+08	1.61e+08	14800	-	ENSG00000158859	ADAMTS4	protein_coding	chromosome	ADAM metallopeptidase with thrombospondin type 1 motif 4 [Source:HGNC Symbol;Acc:HGNC:220]	ENSG00000158859.10	ADAMTS4	9507	c("ENST00000367995", "ENST00000367996", "ENST00000478394")	1.49	1.7	10.2	0.00356	0.195	2.45
12	54300000	54300000	8900	-	ENSG00000123405	NFE2	protein_coding	chromosome	nuclear factor, erythroid 2 [Source:HGNC Symbol;Acc:HGNC:7780]	ENSG00000123405.14	NFE2	4778	c("ENST00000312156", "ENST00000435572", "ENST00000540264", "ENST00000553070", "ENST00000553198")	1.57	-0.376	10.2	0.00362	0.198	2.44
1	1.53e+08	1.53e+08	1280	+	ENSG00000187223	LCE2D	protein_coding	chromosome	late cornified envelope 2D [Source:HGNC Symbol;Acc:HGNC:16518]	ENSG00000187223.4	LCE2D	353141	ENST00000368784	-2.6	1.25	10.1	0.00365	0.199	2.44
17	8310000	8320000	12300	+	ENSG00000198844	ARHGEF15	protein_coding	chromosome	Rho guanine nucleotide exchange factor 15 [Source:HGNC Symbol;Acc:HGNC:15590]	ENSG00000198844.12	ARHGEF15	22899	c("ENST00000361926", "ENST00000421050", "ENST00000455564", "ENST00000578286", "ENST00000579439", "ENST00000581809", "ENST00000582060", "ENST00000583529", "ENST00000647883")	0.992	2.28	10.1	0.00367	0.199	2.44
12	15100000	15300000	241000	-	ENSG00000134533	RERG	protein_coding	chromosome	RAS like estrogen regulated growth inhibitor [Source:HGNC Symbol;Acc:HGNC:15980]	ENSG00000134533.6	RERG	85004	c("ENST00000256953", "ENST00000393736", "ENST00000437578", "ENST00000536465", "ENST00000537647", "ENST00000537717", "ENST00000538313", "ENST00000545567", "ENST00000546331")	0.793	0.92	10.1	0.00371	0.201	2.43
2	2.31e+08	2.31e+08	53700	-	ENSG00000135898	GPR55	protein_coding	chromosome	G protein-coupled receptor 55 [Source:HGNC Symbol;Acc:HGNC:4511]	ENSG00000135898.10	GPR55	9290	c("ENST00000392039", "ENST00000392040", "ENST00000438398", "ENST00000444078", "ENST00000622008", "ENST00000650999")	1.37	-0.37	10.1	0.00375	0.203	2.43
19	14700000	14800000	46200	-	ENSG00000127507	ADGRE2	protein_coding	chromosome	adhesion G protein-coupled receptor E2 [Source:HGNC Symbol;Acc:HGNC:3337]	ENSG00000127507.18	ADGRE2	30817	c("ENST00000315576", "ENST00000360222", "ENST00000392962", "ENST00000392965", "ENST00000594076", "ENST00000594294", "ENST00000595208", "ENST00000595839", "ENST00000596991", "ENST00000598500", "ENST00000599423", "ENST00000601345", "ENST00000601619")	1.31	2.5	10	0.00381	0.204	2.42
1	95100000	95200000	80300	+	ENSG00000152078	TLCD4	protein_coding	chromosome	TLC domain containing 4 [Source:HGNC Symbol;Acc:HGNC:26477]	ENSG00000152078.10	TLCD4	148534	c("ENST00000370203", "ENST00000455656", "ENST00000456991", "ENST00000463375")	1.44	0.876	10	0.00382	0.204	2.42
13	4.9e+07	49200000	234000	+	ENSG00000102531	FNDC3A	protein_coding	chromosome	fibronectin type III domain containing 3A [Source:HGNC Symbol;Acc:HGNC:20296]	ENSG00000102531.16	FNDC3A	22862	c("ENST00000378383", "ENST00000398316", "ENST00000484074", "ENST00000492622", "ENST00000497644", "ENST00000541916")	0.534	5.47	10	0.00383	0.204	2.42
10	6010000	6060000	51700	-	ENSG00000134460	IL2RA	protein_coding	chromosome	interleukin 2 receptor subunit alpha [Source:HGNC Symbol;Acc:HGNC:6008]	ENSG00000134460.17	IL2RA	3559	c("ENST00000256876", "ENST00000379954", "ENST00000379959", "ENST00000447847", "ENST00000644262", "ENST00000649218")	1.76	0.514	10	0.00385	0.205	2.41
15	58100000	58200000	47700	+	ENSG00000103569	AQP9	protein_coding	chromosome	aquaporin 9 [Source:HGNC Symbol;Acc:HGNC:643]	ENSG00000103569.10	AQP9	366	c("ENST00000219919", "ENST00000536493", "ENST00000558772", "ENST00000559443")	2.17	1.84	10	0.00386	0.205	2.41
20	34500000	34600000	13500	+	ENSG00000101460	MAP1LC3A	protein_coding	chromosome	microtubule associated protein 1 light chain 3 alpha [Source:HGNC Symbol;Acc:HGNC:6838]	ENSG00000101460.13	MAP1LC3A	84557	c("ENST00000360668", "ENST00000374837", "ENST00000397709", "ENST00000476428")	-0.768	5.43	9.99	0.00387	0.205	2.41
12	1.2e+08	1.2e+08	13800	+	ENSG00000111725	PRKAB1	protein_coding	chromosome	protein kinase AMP-activated non-catalytic subunit beta 1 [Source:HGNC Symbol;Acc:HGNC:9378]	ENSG00000111725.11	PRKAB1	5564	c("ENST00000229328", "ENST00000537057", "ENST00000537400", "ENST00000538271", "ENST00000540121", "ENST00000541640", "ENST00000542698", "ENST00000545223", "ENST00000545870", "ENST00000630317")	0.37	4.12	9.96	0.00391	0.206	2.41
6	47900000	48100000	191000	-	ENSG00000244694	PTCHD4	protein_coding	chromosome	patched domain containing 4 [Source:HGNC Symbol;Acc:HGNC:21345]	ENSG00000244694.7	PTCHD4	442213	c("ENST00000339488", "ENST00000398738")	1.04	-0.778	9.94	0.00394	0.206	2.4
CHR_HG2030_PATCH	1.33e+08	1.33e+08	10900	+	ENSG00000280479	CACFD1	protein_coding	chromosome	calcium channel flower domain containing 1 [Source:HGNC Symbol;Acc:HGNC:1365]	ENSG00000280479.2	CACFD1	11094	c("ENST00000625786", "ENST00000625979", "ENST00000626867", "ENST00000627083", "ENST00000629431", "ENST00000630697", "ENST00000630997")	-0.495	4.03	9.95	0.00394	0.206	2.4
16	75500000	75500000	23400	-	ENSG00000183196	CHST6	protein_coding	chromosome	carbohydrate sulfotransferase 6 [Source:HGNC Symbol;Acc:HGNC:6938]	ENSG00000183196.10	CHST6	4166	c("ENST00000332272", "ENST00000390664", "ENST00000649341", "ENST00000649824")	0.927	0.293	9.93	0.00396	0.206	2.4
1	1.59e+08	1.59e+08	18200	+	ENSG00000163563	MNDA	protein_coding	chromosome	myeloid cell nuclear differentiation antigen [Source:HGNC Symbol;Acc:HGNC:7183]	ENSG00000163563.8	MNDA	4332	c("ENST00000368141", "ENST00000438394", "ENST00000491210")	1.04	3.08	9.93	0.00397	0.206	2.4
1	92500000	92500000	13900	-	ENSG00000162676	GFI1	protein_coding	chromosome	growth factor independent 1 transcriptional repressor [Source:HGNC Symbol;Acc:HGNC:4237]	ENSG00000162676.12	GFI1	2672	c("ENST00000294702", "ENST00000370332", "ENST00000427103", "ENST00000483490")	1.31	0.0461	9.9	0.00401	0.208	2.4
2	2.19e+08	2.19e+08	9220	-	ENSG00000115657	ABCB6	protein_coding	chromosome	ATP binding cassette subfamily B member 6 (Langereis blood group) [Source:HGNC Symbol;Acc:HGNC:47]	ENSG00000115657.14	ABCB6	10058	c("ENST00000265316", "ENST00000295750", "ENST00000417678", "ENST00000443805", "ENST00000448398", "ENST00000452545", "ENST00000485773", "ENST00000487380", "ENST00000492543", "ENST00000492953", "ENST00000494639", "ENST00000496984", "ENST00000497882")	-0.401	4.32	9.89	0.00403	0.208	2.39
1	2.05e+08	2.05e+08	194000	+	ENSG00000163531	NFASC	protein_coding	chromosome	neurofascin [Source:HGNC Symbol;Acc:HGNC:29866]	ENSG00000163531.15	NFASC	23114	c("ENST00000339876", "ENST00000360049", "ENST00000367173", "ENST00000401399", "ENST00000403080", "ENST00000404076", "ENST00000404907", "ENST00000404977", "ENST00000413225", "ENST00000425360", "ENST00000430393", "ENST00000447819", "ENST00000468328", "ENST00000471392", "ENST00000492085", "ENST00000493914", "ENST00000495396", "ENST00000503221", "ENST00000504149", "ENST00000504476", "ENST00000505079"…	0.54	3.06	9.88	0.00404	0.208	2.39
11	47200000	47200000	9600	-	ENSG00000134575	ACP2	protein_coding	chromosome	acid phosphatase 2, lysosomal [Source:HGNC Symbol;Acc:HGNC:123]	ENSG00000134575.12	ACP2	53	c("ENST00000256997", "ENST00000527256", "ENST00000529444", "ENST00000533929", "ENST00000671941", "ENST00000672073", "ENST00000672075", "ENST00000672166", "ENST00000672351", "ENST00000672636", "ENST00000672728", "ENST00000672787", "ENST00000673184", "ENST00000673511", "ENST00000673562", "ENST00000673604")	0.53	4.08	9.87	0.00406	0.208	2.39
2	1.9e+08	1.9e+08	324000	+	ENSG00000187699	C2orf88	protein_coding	chromosome	chromosome 2 open reading frame 88 [Source:HGNC Symbol;Acc:HGNC:28191]	ENSG00000187699.10	C2orf88	84281	c("ENST00000340623", "ENST00000396974", "ENST00000409545", "ENST00000409870", "ENST00000443551", "ENST00000450357", "ENST00000478197", "ENST00000490033", "ENST00000495546")	1.49	0.989	9.85	0.0041	0.209	2.39
1	1.53e+08	1.53e+08	1100	+	ENSG00000187173	LCE2A	protein_coding	chromosome	late cornified envelope 2A [Source:HGNC Symbol;Acc:HGNC:29469]	ENSG00000187173.4	LCE2A	353139	ENST00000368779	-2.79	1.5	9.8	0.00417	0.212	2.38
1	2.02e+08	2.02e+08	14600	-	ENSG00000143851	PTPN7	protein_coding	chromosome	protein tyrosine phosphatase non-receptor type 7 [Source:HGNC Symbol;Acc:HGNC:9659]	ENSG00000143851.15	PTPN7	5778	c("ENST00000309017", "ENST00000367279", "ENST00000435759", "ENST00000462815", "ENST00000464870", "ENST00000467283", "ENST00000468385", "ENST00000476061", "ENST00000477554", "ENST00000477625", "ENST00000479092", "ENST00000480836", "ENST00000486116", "ENST00000491584", "ENST00000492451", "ENST00000492977", "ENST00000495688", "ENST00000496197", "ENST00000629151")	1.42	2.31	9.79	0.00418	0.212	2.38
7	47700000	47900000	208000	-	ENSG00000158683	PKD1L1	protein_coding	chromosome	polycystin 1 like 1, transient receptor potential channel interacting [Source:HGNC Symbol;Acc:HGNC:18053]	ENSG00000158683.8	PKD1L1	168507	c("ENST00000289672", "ENST00000433506", "ENST00000462350", "ENST00000483616", "ENST00000648482")	1.21	-0.683	9.74	0.00427	0.214	2.37
12	1.17e+08	1.17e+08	60600	-	ENSG00000088992	TESC	protein_coding	chromosome	tescalcin [Source:HGNC Symbol;Acc:HGNC:26065]	ENSG00000088992.18	TESC	54997	c("ENST00000335209", "ENST00000462502", "ENST00000470612", "ENST00000482176", "ENST00000535198", "ENST00000541210", "ENST00000549210", "ENST00000552139")	1.12	-0.467	9.74	0.00428	0.214	2.37
10	21500000	21700000	219000	+	ENSG00000078403	MLLT10	protein_coding	chromosome	MLLT10 histone lysine methyltransferase DOT1L cofactor [Source:HGNC Symbol;Acc:HGNC:16063]	ENSG00000078403.17	MLLT10	8028	c("ENST00000307729", "ENST00000377059", "ENST00000377072", "ENST00000377091", "ENST00000377100", "ENST00000420525", "ENST00000430455", "ENST00000438473", "ENST00000462999", "ENST00000468309", "ENST00000471315", "ENST00000476557", "ENST00000479634", "ENST00000480415", "ENST00000495130", "ENST00000621220", "ENST00000631589", "ENST00000650772", "ENST00000650893", "ENST00000650921", "ENST00000651097"…	-0.332	5.16	9.72	0.00431	0.214	2.37
1	1.62e+08	1.62e+08	18600	+	ENSG00000143226	FCGR2A	protein_coding	chromosome	Fc fragment of IgG receptor IIa [Source:HGNC Symbol;Acc:HGNC:3616]	ENSG00000143226.13	FCGR2A	c(2212, 9103)	c("ENST00000271450", "ENST00000367972", "ENST00000459885", "ENST00000461298", "ENST00000467525", "ENST00000467654", "ENST00000471026", "ENST00000473080", "ENST00000482233", "ENST00000483665", "ENST00000486608", "ENST00000491841", "ENST00000497474", "ENST00000536731")	0.873	3.59	9.72	0.00431	0.214	2.37
1	1.61e+08	1.61e+08	39200	-	ENSG00000117090	SLAMF1	protein_coding	chromosome	signaling lymphocytic activation molecule family member 1 [Source:HGNC Symbol;Acc:HGNC:10903]	ENSG00000117090.15	SLAMF1	6504	c("ENST00000235739", "ENST00000302035", "ENST00000494463", "ENST00000538290")	1.66	1.05	9.71	0.00433	0.214	2.36
9	1.1e+08	1.1e+08	532000	+	ENSG00000157654	PALM2-AKAP2	protein_coding	chromosome	PALM2-AKAP2 fusion [Source:HGNC Symbol;Acc:HGNC:33529]	ENSG00000157654.18	PALM2-AKAP2	445815	c("ENST00000259318", "ENST00000302798", "ENST00000314527", "ENST00000374525", "ENST00000374530", "ENST00000374531", "ENST00000413420", "ENST00000434623", "ENST00000465091", "ENST00000471798", "ENST00000480388", "ENST00000482335", "ENST00000483909", "ENST00000485762", "ENST00000495980", "ENST00000497711")	1.23	4.66	9.7	0.00434	0.214	2.36
17	36100000	36100000	1910	-	ENSG00000277632	CCL3	protein_coding	chromosome	C-C motif chemokine ligand 3 [Source:HGNC Symbol;Acc:HGNC:10627]	ENSG00000277632.2	CCL3	6348	c("ENST00000613922", "ENST00000613928", "ENST00000614051")	3.27	1.6	9.7	0.00434	0.214	2.36
1	28500000	28500000	33400	+	ENSG00000180198	RCC1	protein_coding	chromosome	regulator of chromosome condensation 1 [Source:HGNC Symbol;Acc:HGNC:1913]	ENSG00000180198.16	RCC1	1104	c("ENST00000373831", "ENST00000373832", "ENST00000373833", "ENST00000398958", "ENST00000411533", "ENST00000419074", "ENST00000427469", "ENST00000429051", "ENST00000430407", "ENST00000434290", "ENST00000478232", "ENST00000486790", "ENST00000649185")	-0.334	5.02	9.7	0.00435	0.214	2.36
12	47100000	47200000	157000	+	ENSG00000179715	PCED1B	protein_coding	chromosome	PC-esterase domain containing 1B [Source:HGNC Symbol;Acc:HGNC:28255]	ENSG00000179715.13	PCED1B	91523	c("ENST00000432328", "ENST00000546455", "ENST00000548348", "ENST00000549500", "ENST00000549630", "ENST00000551777")	1.33	1.52	9.69	0.00436	0.214	2.36
5	3600000	3600000	5570	+	ENSG00000170549	IRX1	protein_coding	chromosome	iroquois homeobox 1 [Source:HGNC Symbol;Acc:HGNC:14358]	ENSG00000170549.4	IRX1	79192	ENST00000302006	-0.875	1.72	9.68	0.00437	0.214	2.36
5	1.41e+08	1.42e+08	1e+05	+	ENSG00000253846	PCDHGA10	protein_coding	chromosome	protocadherin gamma subfamily A, 10 [Source:HGNC Symbol;Acc:HGNC:8697]	ENSG00000253846.2	PCDHGA10	56106	c("ENST00000398610", "ENST00000612503")	1.48	1.59	9.68	0.00437	0.214	2.36
1	36500000	36500000	17200	-	ENSG00000119535	CSF3R	protein_coding	chromosome	colony stimulating factor 3 receptor [Source:HGNC Symbol;Acc:HGNC:2439]	ENSG00000119535.17	CSF3R	1441	c("ENST00000331941", "ENST00000361632", "ENST00000373103", "ENST00000373104", "ENST00000373106", "ENST00000464365", "ENST00000464465", "ENST00000466138", "ENST00000469380", "ENST00000480825", "ENST00000484762", "ENST00000487540", "ENST00000489551", "ENST00000526980", "ENST00000533491")	1.72	2.7	9.68	0.00438	0.214	2.36
12	52200000	52300000	19700	+	ENSG00000135480	KRT7	protein_coding	chromosome	keratin 7 [Source:HGNC Symbol;Acc:HGNC:6445]	ENSG00000135480.16	KRT7	3855	c("ENST00000331817", "ENST00000546666", "ENST00000546856", "ENST00000547613", "ENST00000548088", "ENST00000548657", "ENST00000549127", "ENST00000549638", "ENST00000550153", "ENST00000551130", "ENST00000552183", "ENST00000552322", "ENST00000552400", "ENST00000638501")	1.77	3.05	9.67	0.00439	0.214	2.36
2	2.19e+08	2.19e+08	85500	-	ENSG00000187736	NHEJ1	protein_coding	chromosome	non-homologous end joining factor 1 [Source:HGNC Symbol;Acc:HGNC:25737]	ENSG00000187736.12	NHEJ1	79840	c("ENST00000356853", "ENST00000409720", "ENST00000418099", "ENST00000426304", "ENST00000450447", "ENST00000457600", "ENST00000481764", "ENST00000483627", "ENST00000491159", "ENST00000494211")	-0.436	2.65	9.65	0.00443	0.214	2.35
X	78300000	78300000	56200	-	ENSG00000173198	CYSLTR1	protein_coding	chromosome	cysteinyl leukotriene receptor 1 [Source:HGNC Symbol;Acc:HGNC:17451]	ENSG00000173198.6	CYSLTR1	10800	c("ENST00000373304", "ENST00000493254", "ENST00000614798")	0.464	4.14	9.64	0.00444	0.214	2.35
19	5560000	5580000	20200	-	ENSG00000223573	TINCR	protein_coding	chromosome	TINCR ubiquitin domain containing [Source:HGNC Symbol;Acc:HGNC:14607]	ENSG00000223573.7	TINCR	NA	c("ENST00000448587", "ENST00000587632", "ENST00000590789", "ENST00000646160", "ENST00000646675")	-0.538	5.64	9.65	0.00444	0.214	2.35
2	89900000	89900000	768	+	ENSG00000243264	IGKV2D-29	IG_V_gene	chromosome	immunoglobulin kappa variable 2D-29 [Source:HGNC Symbol;Acc:HGNC:5800]	ENSG00000243264.2	IGKV2D-29	NA	c("ENST00000491977", "ENST00000612356")	3.19	3.77	9.63	0.00446	0.215	2.35
16	53600000	53700000	106000	-	ENSG00000103494	RPGRIP1L	protein_coding	chromosome	RPGRIP1 like [Source:HGNC Symbol;Acc:HGNC:29168]	ENSG00000103494.14	RPGRIP1L	23322	c("ENST00000262135", "ENST00000562230", "ENST00000562588", "ENST00000563746", "ENST00000564374", "ENST00000565343", "ENST00000566096", "ENST00000568009", "ENST00000568653", "ENST00000569716", "ENST00000621565", "ENST00000647211")	-0.48	2.13	9.61	0.0045	0.216	2.35
10	46400000	46400000	4450	+	ENSG00000273225	FAM25BP	transcribed_unprocessed_pseudogene	chromosome	family with sequence similarity 25 member B, pseudogene [Source:HGNC Symbol;Acc:HGNC:23584]	ENSG00000273225.4	FAM25BP	NA	c("ENST00000623997", "ENST00000624374", "ENST00000624613")	-1.44	2.78	9.6	0.00452	0.216	2.34
CHR_HSCHR6_MHC_QBL_CTG1	33100000	33100000	7100	-	ENSG00000206289	RXRB	protein_coding	chromosome	retinoid X receptor beta [Source:HGNC Symbol;Acc:HGNC:10478]	ENSG00000206289.11	RXRB	6257	c("ENST00000383216", "ENST00000383217", "ENST00000441299", "ENST00000472425", "ENST00000485267", "ENST00000486581")	1.05	2.2	9.59	0.00454	0.216	2.34
22	37100000	37200000	49200	-	ENSG00000100385	IL2RB	protein_coding	chromosome	interleukin 2 receptor subunit beta [Source:HGNC Symbol;Acc:HGNC:6009]	ENSG00000100385.14	IL2RB	3560	c("ENST00000216223", "ENST00000429622", "ENST00000440958", "ENST00000445595", "ENST00000453962", "ENST00000461607", "ENST00000483573")	1.34	2.57	9.57	0.00457	0.216	2.34
8	94900000	94900000	23400	-	ENSG00000164938	TP53INP1	protein_coding	chromosome	tumor protein p53 inducible nuclear protein 1 [Source:HGNC Symbol;Acc:HGNC:18022]	ENSG00000164938.14	TP53INP1	94241	c("ENST00000342697", "ENST00000448464")	0.589	5.76	9.56	0.00458	0.216	2.34
14	1.06e+08	1.06e+08	5560	-	ENSG00000211892	IGHG4	IG_C_gene	chromosome	immunoglobulin heavy constant gamma 4 (G4m marker) [Source:HGNC Symbol;Acc:HGNC:5528]	ENSG00000211892.4	IGHG4	NA	c("ENST00000390543", "ENST00000641978")	2.63	1.58	9.57	0.00458	0.216	2.34
CHR_HSCHR19LRC_PGF1_CTG3_1	54200000	54200000	13100	-	ENSG00000274384	TMC4	protein_coding	chromosome	transmembrane channel like 4 [Source:HGNC Symbol;Acc:HGNC:22998]	ENSG00000274384.4	TMC4	147798	c("ENST00000610766", "ENST00000615735", "ENST00000615807", "ENST00000616357", "ENST00000616797", "ENST00000616977", "ENST00000618660", "ENST00000621593", "ENST00000621826")	2.77	0.844	9.56	0.00459	0.216	2.34
1	59800000	59900000	61600	+	ENSG00000134709	HOOK1	protein_coding	chromosome	hook microtubule tethering protein 1 [Source:HGNC Symbol;Acc:HGNC:19884]	ENSG00000134709.11	HOOK1	51361	c("ENST00000371208", "ENST00000455990", "ENST00000465876", "ENST00000466803", "ENST00000474695", "ENST00000491135")	-0.708	6.44	9.56	0.0046	0.216	2.34
3	1.43e+08	1.43e+08	83900	+	ENSG00000144935	TRPC1	protein_coding	chromosome	transient receptor potential cation channel subfamily C member 1 [Source:HGNC Symbol;Acc:HGNC:12333]	ENSG00000144935.15	TRPC1	7220	c("ENST00000273482", "ENST00000460401", "ENST00000476941", "ENST00000480101", "ENST00000612385")	-0.843	1.56	9.54	0.00462	0.216	2.33
1	1.8e+08	1.8e+08	48700	+	ENSG00000121454	LHX4	protein_coding	chromosome	LIM homeobox 4 [Source:HGNC Symbol;Acc:HGNC:21734]	ENSG00000121454.6	LHX4	89884	c("ENST00000263726", "ENST00000558139", "ENST00000561113")	-2.14	-0.379	9.54	0.00463	0.216	2.33
1	2.47e+08	2.47e+08	33000	+	ENSG00000162711	NLRP3	protein_coding	chromosome	NLR family pyrin domain containing 3 [Source:HGNC Symbol;Acc:HGNC:16400]	ENSG00000162711.17	NLRP3	114548	c("ENST00000336119", "ENST00000348069", "ENST00000366496", "ENST00000366497", "ENST00000391827", "ENST00000391828", "ENST00000474792", "ENST00000532083", "ENST00000642259", "ENST00000643234")	1.42	0.569	9.53	0.00464	0.216	2.33
5	67200000	67200000	17200	-	ENSG00000134061	CD180	protein_coding	chromosome	CD180 molecule [Source:HGNC Symbol;Acc:HGNC:6726]	ENSG00000134061.5	CD180	4064	c("ENST00000256447", "ENST00000515027")	1.16	2.03	9.52	0.00467	0.217	2.33
6	1.5e+08	1.5e+08	107000	+	ENSG00000198729	PPP1R14C	protein_coding	chromosome	protein phosphatase 1 regulatory inhibitor subunit 14C [Source:HGNC Symbol;Acc:HGNC:14952]	ENSG00000198729.5	PPP1R14C	81706	ENST00000361131	-0.62	5.77	9.49	0.00472	0.218	2.33
17	6.4e+07	6.4e+07	18000	-	ENSG00000108622	ICAM2	protein_coding	chromosome	intercellular adhesion molecule 2 [Source:HGNC Symbol;Acc:HGNC:5345]	ENSG00000108622.11	ICAM2	3384	c("ENST00000412356", "ENST00000418105", "ENST00000449662", "ENST00000578313", "ENST00000578379", "ENST00000578892", "ENST00000579687", "ENST00000579788", "ENST00000580011", "ENST00000580389", "ENST00000581417", "ENST00000583186", "ENST00000583366", "ENST00000583684", "ENST00000584084", "ENST00000584403")	1.29	2.5	9.49	0.00473	0.218	2.33
3	32200000	32400000	132000	+	ENSG00000170293	CMTM8	protein_coding	chromosome	CKLF like MARVEL transmembrane domain containing 8 [Source:HGNC Symbol;Acc:HGNC:19179]	ENSG00000170293.9	CMTM8	152189	c("ENST00000307526", "ENST00000458535")	0.552	0.66	9.48	0.00473	0.218	2.32
19	12600000	12700000	20200	-	ENSG00000104774	MAN2B1	protein_coding	chromosome	mannosidase alpha class 2B member 1 [Source:HGNC Symbol;Acc:HGNC:6826]	ENSG00000104774.13	MAN2B1	4125	c("ENST00000221363", "ENST00000433513", "ENST00000456935", "ENST00000462144", "ENST00000465830", "ENST00000466794", "ENST00000469423", "ENST00000480851", "ENST00000486847", "ENST00000493218", "ENST00000495617", "ENST00000593686", "ENST00000595880", "ENST00000596512", "ENST00000596591", "ENST00000598876", "ENST00000600281")	0.618	5.75	9.47	0.00476	0.218	2.32
14	80500000	8.1e+07	483000	-	ENSG00000100629	CEP128	protein_coding	chromosome	centrosomal protein 128 [Source:HGNC Symbol;Acc:HGNC:20359]	ENSG00000100629.17	CEP128	145508	c("ENST00000216517", "ENST00000281129", "ENST00000553717", "ENST00000554298", "ENST00000554368", "ENST00000554502", "ENST00000554728", "ENST00000554827", "ENST00000555265", "ENST00000555529", "ENST00000556042", "ENST00000556061", "ENST00000556800", "ENST00000556981", "ENST00000557377", "ENST00000557411")	1.06	2.31	9.46	0.00477	0.218	2.32
1	1.84e+08	1.84e+08	35300	-	ENSG00000116701	NCF2	protein_coding	chromosome	neutrophil cytosolic factor 2 [Source:HGNC Symbol;Acc:HGNC:7661]	ENSG00000116701.14	NCF2	4688	c("ENST00000367535", "ENST00000367536", "ENST00000413720", "ENST00000418089", "ENST00000419402", "ENST00000420553", "ENST00000469280")	0.809	3.22	9.46	0.00477	0.218	2.32
6	89400000	89600000	201000	+	ENSG00000135299	ANKRD6	protein_coding	chromosome	ankyrin repeat domain 6 [Source:HGNC Symbol;Acc:HGNC:17280]	ENSG00000135299.17	ANKRD6	22881	c("ENST00000339746", "ENST00000369408", "ENST00000415924", "ENST00000447838", "ENST00000465722", "ENST00000479572", "ENST00000483473", "ENST00000485637", "ENST00000492158", "ENST00000518150", "ENST00000518253", "ENST00000520458", "ENST00000520793", "ENST00000520839", "ENST00000520886", "ENST00000521004", "ENST00000521240", "ENST00000522441", "ENST00000522705", "ENST00000522779", "ENST00000523798"…	-0.683	4.76	9.43	0.00483	0.22	2.32
10	89200000	89400000	201000	-	ENSG00000107798	LIPA	protein_coding	chromosome	lipase A, lysosomal acid type [Source:HGNC Symbol;Acc:HGNC:6617]	ENSG00000107798.18	LIPA	3988	c("ENST00000282673", "ENST00000336233", "ENST00000371837", "ENST00000428800", "ENST00000456827", "ENST00000463623", "ENST00000487618", "ENST00000489359")	0.414	5.63	9.42	0.00485	0.22	2.31
3	53100000	53100000	42000	-	ENSG00000163933	RFT1	protein_coding	chromosome	RFT1 homolog [Source:HGNC Symbol;Acc:HGNC:30220]	ENSG00000163933.10	RFT1	91869	c("ENST00000296292", "ENST00000394738", "ENST00000467048", "ENST00000471158")	0.3	4.1	9.41	0.00487	0.22	2.31
2	89200000	89200000	616	-	ENSG00000211611	IGKV6-21	IG_V_gene	chromosome	immunoglobulin kappa variable 6-21 (non-functional) [Source:HGNC Symbol;Acc:HGNC:5836]	ENSG00000211611.2	IGKV6-21	NA	ENST00000390256	2.85	1.4	9.39	0.00492	0.222	2.31
16	88600000	88700000	7770	-	ENSG00000051523	CYBA	protein_coding	chromosome	cytochrome b-245 alpha chain [Source:HGNC Symbol;Acc:HGNC:2577]	ENSG00000051523.11	CYBA	1535	c("ENST00000261623", "ENST00000561972", "ENST00000562209", "ENST00000563526", "ENST00000565588", "ENST00000566229", "ENST00000566534", "ENST00000567174", "ENST00000568278", "ENST00000569359")	1.19	5.36	9.38	0.00493	0.222	2.31
19	2510000	2700000	191000	-	ENSG00000176533	GNG7	protein_coding	chromosome	G protein subunit gamma 7 [Source:HGNC Symbol;Acc:HGNC:4410]	ENSG00000176533.13	GNG7	2788	c("ENST00000382159", "ENST00000587867")	1.64	1.64	9.36	0.00497	0.223	2.3
3	1.22e+08	1.22e+08	28200	+	ENSG00000114023	FAM162A	protein_coding	chromosome	family with sequence similarity 162 member A [Source:HGNC Symbol;Acc:HGNC:17865]	ENSG00000114023.15	FAM162A	26355	c("ENST00000232125", "ENST00000469967", "ENST00000477892")	-0.646	6.63	9.35	0.00499	0.223	2.3
19	16900000	1.7e+07	134000	-	ENSG00000160111	CPAMD8	protein_coding	chromosome	C3 and PZP like alpha-2-macroglobulin domain containing 8 [Source:HGNC Symbol;Acc:HGNC:23228]	ENSG00000160111.13	CPAMD8	27151	c("ENST00000291440", "ENST00000388925", "ENST00000443236", "ENST00000593420", "ENST00000593739", "ENST00000594249", "ENST00000595323", "ENST00000596224", "ENST00000596572", "ENST00000597335", "ENST00000597709", "ENST00000598104", "ENST00000598547", "ENST00000598792", "ENST00000599287", "ENST00000600235", "ENST00000601637", "ENST00000601782", "ENST00000602132", "ENST00000602159", "ENST00000651564")	1.17	-0.184	9.3	0.0051	0.226	2.29
16	79600000	79600000	14900	-	ENSG00000178573	MAF	protein_coding	chromosome	MAF bZIP transcription factor [Source:HGNC Symbol;Acc:HGNC:6776]	ENSG00000178573.7	MAF	4094	c("ENST00000326043", "ENST00000393350", "ENST00000569649")	-0.737	8.09	9.28	0.00513	0.226	2.29
9	1.37e+08	1.37e+08	4920	+	ENSG00000198113	TOR4A	protein_coding	chromosome	torsin family 4 member A [Source:HGNC Symbol;Acc:HGNC:25981]	ENSG00000198113.3	TOR4A	54863	ENST00000357503	0.922	3.44	9.28	0.00514	0.226	2.29
19	14400000	14400000	28200	+	ENSG00000123146	ADGRE5	protein_coding	chromosome	adhesion G protein-coupled receptor E5 [Source:HGNC Symbol;Acc:HGNC:1711]	ENSG00000123146.20	ADGRE5	976	c("ENST00000242786", "ENST00000357355", "ENST00000358600", "ENST00000586517", "ENST00000586849", "ENST00000587319", "ENST00000587535", "ENST00000587606", "ENST00000587728", "ENST00000590567", "ENST00000591080", "ENST00000591565", "ENST00000591737", "ENST00000592261", "ENST00000592341", "ENST00000593028")	1.15	3.46	9.27	0.00516	0.226	2.29
6	17800000	1.8e+07	228000	-	ENSG00000137177	KIF13A	protein_coding	chromosome	kinesin family member 13A [Source:HGNC Symbol;Acc:HGNC:14566]	ENSG00000137177.20	KIF13A	63971	c("ENST00000259711", "ENST00000358380", "ENST00000378814", "ENST00000378826", "ENST00000378843", "ENST00000502297", "ENST00000502704", "ENST00000503342", "ENST00000505588", "ENST00000506044", "ENST00000507576", "ENST00000514714", "ENST00000636847")	-0.389	6.03	9.27	0.00516	0.226	2.29
12	389000	443000	53400	+	ENSG00000120647	CCDC77	protein_coding	chromosome	coiled-coil domain containing 77 [Source:HGNC Symbol;Acc:HGNC:28203]	ENSG00000120647.10	CCDC77	84318	c("ENST00000239830", "ENST00000412006", "ENST00000422000", "ENST00000535052", "ENST00000535959", "ENST00000537286", "ENST00000537453", "ENST00000538160", "ENST00000540118", "ENST00000540180", "ENST00000540344", "ENST00000543504")	-0.457	2.9	9.26	0.00517	0.226	2.29
17	17200000	17200000	25000	-	ENSG00000154803	FLCN	protein_coding	chromosome	folliculin [Source:HGNC Symbol;Acc:HGNC:27310]	ENSG00000154803.13	FLCN	201163	c("ENST00000285071", "ENST00000389168", "ENST00000389169", "ENST00000389171", "ENST00000417064", "ENST00000461699", "ENST00000466317", "ENST00000473853", "ENST00000480316", "ENST00000577591")	-0.549	3.69	9.26	0.00517	0.226	2.29
1	1.11e+08	1.11e+08	112000	-	ENSG00000177301	KCNA2	protein_coding	chromosome	potassium voltage-gated channel subfamily A member 2 [Source:HGNC Symbol;Acc:HGNC:6220]	ENSG00000177301.15	KCNA2	3737	c("ENST00000316361", "ENST00000369770", "ENST00000485317", "ENST00000525120", "ENST00000633222", "ENST00000638477", "ENST00000638532", "ENST00000638616", "ENST00000639048", "ENST00000639227", "ENST00000639233", "ENST00000640450", "ENST00000640680", "ENST00000640774", "ENST00000640956")	1.98	0.557	9.26	0.00517	0.226	2.29
2	1.19e+08	1.19e+08	52500	+	ENSG00000019169	MARCO	protein_coding	chromosome	macrophage receptor with collagenous structure [Source:HGNC Symbol;Acc:HGNC:6895]	ENSG00000019169.10	MARCO	8685	c("ENST00000327097", "ENST00000412481", "ENST00000494979")	2.4	1.03	9.26	0.00519	0.226	2.28
13	49700000	49700000	30800	-	ENSG00000123179	EBPL	protein_coding	chromosome	EBP like [Source:HGNC Symbol;Acc:HGNC:18061]	ENSG00000123179.14	EBPL	84650	c("ENST00000242827", "ENST00000378268", "ENST00000378270", "ENST00000378272", "ENST00000378284", "ENST00000473576", "ENST00000495963")	-0.383	5.89	9.24	0.00521	0.226	2.28
10	13400000	13500000	90500	-	ENSG00000165626	BEND7	protein_coding	chromosome	BEN domain containing 7 [Source:HGNC Symbol;Acc:HGNC:23514]	ENSG00000165626.17	BEND7	222389	c("ENST00000341083", "ENST00000378605", "ENST00000440282", "ENST00000463303", "ENST00000466271", "ENST00000469555", "ENST00000480703", "ENST00000486542", "ENST00000492675", "ENST00000649551")	0.994	0.336	9.24	0.00522	0.226	2.28
15	38500000	38600000	77500	-	ENSG00000172575	RASGRP1	protein_coding	chromosome	RAS guanyl releasing protein 1 [Source:HGNC Symbol;Acc:HGNC:9878]	ENSG00000172575.12	RASGRP1	10125	c("ENST00000310803", "ENST00000414708", "ENST00000450598", "ENST00000539159", "ENST00000557875", "ENST00000558164", "ENST00000558418", "ENST00000558432", "ENST00000559830", "ENST00000560425", "ENST00000560929", "ENST00000561117", "ENST00000561180")	0.667	4.32	9.23	0.00524	0.227	2.28
3	13300000	13400000	104000	-	ENSG00000132182	NUP210	protein_coding	chromosome	nucleoporin 210 [Source:HGNC Symbol;Acc:HGNC:30052]	ENSG00000132182.12	NUP210	23225	c("ENST00000254508", "ENST00000420141", "ENST00000479519", "ENST00000485755")	0.78	3.71	9.22	0.00527	0.227	2.28
16	88700000	88700000	8820	-	ENSG00000185669	SNAI3	protein_coding	chromosome	snail family transcriptional repressor 3 [Source:HGNC Symbol;Acc:HGNC:18411]	ENSG00000185669.6	SNAI3	333929	ENST00000332281	1.42	-0.574	9.18	0.00536	0.23	2.27
8	68300000	68800000	488000	+	ENSG00000165084	C8orf34	protein_coding	chromosome	chromosome 8 open reading frame 34 [Source:HGNC Symbol;Acc:HGNC:30905]	ENSG00000165084.16	C8orf34	116328	c("ENST00000325233", "ENST00000337103", "ENST00000348340", "ENST00000349492", "ENST00000518515", "ENST00000518698", "ENST00000521406", "ENST00000523686")	0.906	-0.535	9.15	0.00541	0.231	2.27
17	82200000	82300000	34700	-	ENSG00000141551	CSNK1D	protein_coding	chromosome	casein kinase 1 delta [Source:HGNC Symbol;Acc:HGNC:2452]	ENSG00000141551.14	CSNK1D	1453	c("ENST00000269361", "ENST00000314028", "ENST00000392334", "ENST00000398519", "ENST00000403276", "ENST00000577578", "ENST00000578194", "ENST00000578501", "ENST00000578904", "ENST00000579308", "ENST00000579316", "ENST00000580061", "ENST00000580446", "ENST00000580565", "ENST00000580784", "ENST00000581108", "ENST00000581241", "ENST00000581655", "ENST00000581660", "ENST00000581737", "ENST00000582844"…	0.367	6.24	9.15	0.00542	0.231	2.27
14	1.06e+08	1.06e+08	533	-	ENSG00000211938	IGHV3-7	IG_V_gene	chromosome	immunoglobulin heavy variable 3-7 [Source:HGNC Symbol;Acc:HGNC:5620]	ENSG00000211938.2	IGHV3-7	NA	ENST00000390598	4.45	4.67	9.15	0.00542	0.231	2.27
14	8.1e+07	81100000	191000	+	ENSG00000165409	TSHR	protein_coding	chromosome	thyroid stimulating hormone receptor [Source:HGNC Symbol;Acc:HGNC:12373]	ENSG00000165409.17	TSHR	7253	c("ENST00000298171", "ENST00000342443", "ENST00000541158", "ENST00000553763", "ENST00000554263", "ENST00000554435", "ENST00000555326", "ENST00000556031", "ENST00000557096", "ENST00000636454", "ENST00000637447", "ENST00000642209")	1.34	-0.348	9.13	0.00546	0.232	2.26
8	26400000	26500000	123000	+	ENSG00000104765	BNIP3L	protein_coding	chromosome	BCL2 interacting protein 3 like [Source:HGNC Symbol;Acc:HGNC:1085]	ENSG00000104765.16	BNIP3L	665	c("ENST00000380629", "ENST00000518611", "ENST00000520077", "ENST00000520409", "ENST00000521254", "ENST00000523515", "ENST00000523949")	-0.554	6.91	9.11	0.0055	0.233	2.26
5	10700000	10800000	82000	-	ENSG00000112977	DAP	protein_coding	chromosome	death associated protein [Source:HGNC Symbol;Acc:HGNC:2672]	ENSG00000112977.15	DAP	1611	c("ENST00000230895", "ENST00000432074", "ENST00000508253", "ENST00000508646", "ENST00000510546", "ENST00000514882")	0.333	5.7	9.1	0.00552	0.233	2.26
16	29700000	29700000	3530	-	ENSG00000185905	C16orf54	protein_coding	chromosome	chromosome 16 open reading frame 54 [Source:HGNC Symbol;Acc:HGNC:26649]	ENSG00000185905.4	C16orf54	283897	ENST00000329410	1.76	1.3	9.1	0.00553	0.233	2.26
19	10400000	10500000	52900	+	ENSG00000065989	PDE4A	protein_coding	chromosome	phosphodiesterase 4A [Source:HGNC Symbol;Acc:HGNC:8780]	ENSG00000065989.16	PDE4A	5141	c("ENST00000293683", "ENST00000344979", "ENST00000380702", "ENST00000440014", "ENST00000586275", "ENST00000589073", "ENST00000590407", "ENST00000591971", "ENST00000592685")	0.926	2.15	9.09	0.00555	0.233	2.26
3	1.41e+08	1.41e+08	126000	+	ENSG00000177311	ZBTB38	protein_coding	chromosome	zinc finger and BTB domain containing 38 [Source:HGNC Symbol;Acc:HGNC:26636]	ENSG00000177311.11	ZBTB38	253461	c("ENST00000321464", "ENST00000441582", "ENST00000503809", "ENST00000504673", "ENST00000506623", "ENST00000507657", "ENST00000507722", "ENST00000509813", "ENST00000509842", "ENST00000509883", "ENST00000510338", "ENST00000510726", "ENST00000512276", "ENST00000512327", "ENST00000512769", "ENST00000513249", "ENST00000513258", "ENST00000513570", "ENST00000513619", "ENST00000514251", "ENST00000636289"…	0.622	4.88	9.09	0.00555	0.233	2.26
11	6.8e+07	6.8e+07	20700	+	ENSG00000006534	ALDH3B1	protein_coding	chromosome	aldehyde dehydrogenase 3 family member B1 [Source:HGNC Symbol;Acc:HGNC:410]	ENSG00000006534.16	ALDH3B1	221	c("ENST00000342456", "ENST00000527514", "ENST00000612297", "ENST00000614849", "ENST00000615368", "ENST00000615463", "ENST00000616697", "ENST00000617288", "ENST00000617449", "ENST00000619675")	0.644	2.18	9.07	0.0056	0.234	2.25
16	3240000	3260000	14600	-	ENSG00000103313	MEFV	protein_coding	chromosome	MEFV innate immuity regulator, pyrin [Source:HGNC Symbol;Acc:HGNC:6998]	ENSG00000103313.12	MEFV	4210	c("ENST00000219596", "ENST00000339854", "ENST00000536379", "ENST00000536980", "ENST00000537682", "ENST00000538326", "ENST00000539145", "ENST00000539154", "ENST00000541159", "ENST00000542898", "ENST00000570511", "ENST00000572244", "ENST00000574583", "ENST00000576315")	0.975	0.782	9.06	0.00561	0.234	2.25
19	37200000	37200000	36600	-	ENSG00000245680	ZNF585B	protein_coding	chromosome	zinc finger protein 585B [Source:HGNC Symbol;Acc:HGNC:30948]	ENSG00000245680.10	ZNF585B	92285	c("ENST00000392156", "ENST00000526705", "ENST00000527838", "ENST00000531805", "ENST00000532828", "ENST00000534363", "ENST00000586320", "ENST00000591273", "ENST00000591492")	-0.338	3.5	9.05	0.00564	0.235	2.25
8	22600000	22600000	19700	+	ENSG00000120913	PDLIM2	protein_coding	chromosome	PDZ and LIM domain 2 [Source:HGNC Symbol;Acc:HGNC:13992]	ENSG00000120913.23	PDLIM2	64236	c("ENST00000265810", "ENST00000308354", "ENST00000339162", "ENST00000397760", "ENST00000397761", "ENST00000409141", "ENST00000409417", "ENST00000416159", "ENST00000426493", "ENST00000429812", "ENST00000436754", "ENST00000443561", "ENST00000448520", "ENST00000452226", "ENST00000456545", "ENST00000464275", "ENST00000491330", "ENST00000614502", "ENST00000616289", "ENST00000622226", "ENST00000622702")	-0.516	6.15	9.04	0.00565	0.235	2.25
2	53500000	53900000	327000	-	ENSG00000115239	ASB3	protein_coding	chromosome	ankyrin repeat and SOCS box containing 3 [Source:HGNC Symbol;Acc:HGNC:16013]	ENSG00000115239.22	ASB3	c(51130, 100302652)	c("ENST00000263634", "ENST00000394717", "ENST00000406053", "ENST00000406625", "ENST00000406687", "ENST00000414369", "ENST00000459916", "ENST00000470707", "ENST00000470916", "ENST00000480522", "ENST00000482134", "ENST00000482339", "ENST00000482829", "ENST00000489508", "ENST00000490794", "ENST00000498475", "ENST00000661334")	0.365	3.97	9.01	0.00573	0.237	2.24
16	12700000	12800000	144000	-	ENSG00000103381	CPPED1	protein_coding	chromosome	calcineurin like phosphoesterase domain containing 1 [Source:HGNC Symbol;Acc:HGNC:25632]	ENSG00000103381.12	CPPED1	55313	c("ENST00000261660", "ENST00000381774", "ENST00000433677", "ENST00000539677")	0.293	5.12	9	0.00575	0.237	2.24
16	57900000	5.8e+07	88800	-	ENSG00000070729	CNGB1	protein_coding	chromosome	cyclic nucleotide gated channel subunit beta 1 [Source:HGNC Symbol;Acc:HGNC:2151]	ENSG00000070729.14	CNGB1	1258	c("ENST00000251102", "ENST00000311183", "ENST00000562761", "ENST00000564448", "ENST00000564450", "ENST00000564654", "ENST00000565942", "ENST00000567568", "ENST00000569643")	1.42	2.69	9	0.00577	0.237	2.24
6	31700000	31700000	3580	-	ENSG00000213722	DDAH2	protein_coding	chromosome	dimethylarginine dimethylaminohydrolase 2 [Source:HGNC Symbol;Acc:HGNC:2716]	ENSG00000213722.9	DDAH2	23564	c("ENST00000375787", "ENST00000375789", "ENST00000375792", "ENST00000416410", "ENST00000436437", "ENST00000437288", "ENST00000469963", "ENST00000480913", "ENST00000483792", "ENST00000488119")	-0.492	4.94	8.99	0.00577	0.237	2.24
5	61300000	61500000	214000	+	ENSG00000130449	ZSWIM6	protein_coding	chromosome	zinc finger SWIM-type containing 6 [Source:HGNC Symbol;Acc:HGNC:29316]	ENSG00000130449.6	ZSWIM6	57688	ENST00000252744	0.36	4.39	8.99	0.00578	0.237	2.24
CHR_HG76_PATCH	8080000	8110000	25600	+	ENSG00000285132	CTSB	protein_coding	chromosome	cathepsin B [Source:HGNC Symbol;Acc:HGNC:2527]	ENSG00000285132.2	CTSB	1508	c("ENST00000646105", "ENST00000646239")	0.703	8.2	8.98	0.0058	0.237	2.24
X	1.01e+08	1.01e+08	41400	-	ENSG00000010671	BTK	protein_coding	chromosome	Bruton tyrosine kinase [Source:HGNC Symbol;Acc:HGNC:1133]	ENSG00000010671.15	BTK	695	c("ENST00000308731", "ENST00000372880", "ENST00000464006", "ENST00000464567", "ENST00000470069", "ENST00000470329", "ENST00000478995", "ENST00000488970", "ENST00000618050", "ENST00000621635")	1.12	2.37	8.96	0.00584	0.238	2.23
1	1.58e+08	1.58e+08	3850	+	ENSG00000158477	CD1A	protein_coding	chromosome	CD1a molecule [Source:HGNC Symbol;Acc:HGNC:1634]	ENSG00000158477.7	CD1A	909	ENST00000289429	-0.881	2.7	8.96	0.00586	0.238	2.23
16	71400000	71400000	31700	+	ENSG00000172137	CALB2	protein_coding	chromosome	calbindin 2 [Source:HGNC Symbol;Acc:HGNC:1435]	ENSG00000172137.19	CALB2	794	c("ENST00000302628", "ENST00000349553", "ENST00000467817", "ENST00000490520", "ENST00000562305")	1.55	1.15	8.94	0.00589	0.239	2.23
4	39400000	39500000	44600	+	ENSG00000134962	KLB	protein_coding	chromosome	klotho beta [Source:HGNC Symbol;Acc:HGNC:15527]	ENSG00000134962.7	KLB	152831	ENST00000257408	-0.736	1.54	8.92	0.00594	0.24	2.23
10	97800000	97900000	21700	+	ENSG00000155265	GOLGA7B	protein_coding	chromosome	golgin A7 family member B [Source:HGNC Symbol;Acc:HGNC:31668]	ENSG00000155265.11	GOLGA7B	401647	c("ENST00000370602", "ENST00000423054", "ENST00000596005")	-0.947	4.21	8.92	0.00594	0.24	2.23
16	3050000	3060000	14200	+	ENSG00000008516	MMP25	protein_coding	chromosome	matrix metallopeptidase 25 [Source:HGNC Symbol;Acc:HGNC:14246]	ENSG00000008516.17	MMP25	64386	c("ENST00000336577", "ENST00000570755", "ENST00000575441", "ENST00000612971")	1.34	1.56	8.92	0.00596	0.24	2.22
1	39600000	39600000	16000	-	ENSG00000090621	PABPC4	protein_coding	chromosome	poly(A) binding protein cytoplasmic 4 [Source:HGNC Symbol;Acc:HGNC:8557]	ENSG00000090621.14	PABPC4	8761	c("ENST00000372856", "ENST00000372857", "ENST00000372858", "ENST00000372862", "ENST00000421687", "ENST00000437136", "ENST00000451091", "ENST00000461578", "ENST00000468476", "ENST00000470443", "ENST00000474378", "ENST00000477556", "ENST00000482028", "ENST00000483770", "ENST00000484555", "ENST00000492468", "ENST00000492519", "ENST00000513632", "ENST00000525045", "ENST00000525669", "ENST00000525751"…	0.293	6.02	8.9	0.00599	0.241	2.22
1	1510000	1530000	22500	+	ENSG00000197785	ATAD3A	protein_coding	chromosome	ATPase family AAA domain containing 3A [Source:HGNC Symbol;Acc:HGNC:25567]	ENSG00000197785.14	ATAD3A	55210	c("ENST00000339113", "ENST00000378755", "ENST00000378756", "ENST00000400830", "ENST00000429957", "ENST00000439513", "ENST00000536055", "ENST00000672388")	-0.481	4.35	8.88	0.00604	0.242	2.22
12	54500000	54500000	50500	+	ENSG00000123338	NCKAP1L	protein_coding	chromosome	NCK associated protein 1 like [Source:HGNC Symbol;Acc:HGNC:4862]	ENSG00000123338.13	NCKAP1L	3071	c("ENST00000293373", "ENST00000545638", "ENST00000547500", "ENST00000548221", "ENST00000548916", "ENST00000548980", "ENST00000549451", "ENST00000552211")	1.09	3.38	8.85	0.00612	0.244	2.21
8	2.2e+07	2.2e+07	12800	+	ENSG00000158806	NPM2	protein_coding	chromosome	nucleophosmin/nucleoplasmin 2 [Source:HGNC Symbol;Acc:HGNC:7930]	ENSG00000158806.14	NPM2	10361	c("ENST00000289820", "ENST00000381530", "ENST00000397940", "ENST00000518119", "ENST00000519373", "ENST00000520125", "ENST00000520180", "ENST00000520456", "ENST00000521157", "ENST00000522813", "ENST00000522953", "ENST00000524322", "ENST00000615914", "ENST00000621538")	1.99	-0.891	8.81	0.00623	0.248	2.21
16	21200000	21300000	64200	-	ENSG00000103316	CRYM	protein_coding	chromosome	crystallin mu [Source:HGNC Symbol;Acc:HGNC:2418]	ENSG00000103316.11	CRYM	1428	c("ENST00000219599", "ENST00000543948", "ENST00000570401", "ENST00000571358", "ENST00000571666", "ENST00000572113", "ENST00000572914", "ENST00000574448", "ENST00000574787", "ENST00000576703")	1.58	0.89	8.79	0.00626	0.249	2.2
5	1.41e+08	1.42e+08	153000	+	ENSG00000253910	PCDHGB2	protein_coding	chromosome	protocadherin gamma subfamily B, 2 [Source:HGNC Symbol;Acc:HGNC:8709]	ENSG00000253910.2	PCDHGB2	56103	c("ENST00000522605", "ENST00000622527")	1.25	0.3	8.79	0.00627	0.249	2.2
3	1.22e+08	1.22e+08	34900	-	ENSG00000145103	ILDR1	protein_coding	chromosome	immunoglobulin like domain containing receptor 1 [Source:HGNC Symbol;Acc:HGNC:28741]	ENSG00000145103.15	ILDR1	286676	c("ENST00000273691", "ENST00000344209", "ENST00000393631", "ENST00000460554", "ENST00000642615")	0.771	1.38	8.77	0.00632	0.25	2.2
6	52500000	52600000	79700	-	ENSG00000065308	TRAM2	protein_coding	chromosome	translocation associated membrane protein 2 [Source:HGNC Symbol;Acc:HGNC:16855]	ENSG00000065308.5	TRAM2	9697	ENST00000182527	0.935	4.36	8.75	0.00637	0.251	2.2
3	59700000	61300000	1500000	-	ENSG00000189283	FHIT	protein_coding	chromosome	fragile histidine triad diadenosine triphosphatase [Source:HGNC Symbol;Acc:HGNC:3701]	ENSG00000189283.10	FHIT	2272	c("ENST00000341848", "ENST00000465330", "ENST00000466788", "ENST00000468189", "ENST00000476844", "ENST00000488467", "ENST00000490952", "ENST00000492590")	1.07	0.91	8.75	0.00637	0.251	2.2
8	1.41e+08	1.41e+08	78500	+	ENSG00000105339	DENND3	protein_coding	chromosome	DENN domain containing 3 [Source:HGNC Symbol;Acc:HGNC:29134]	ENSG00000105339.10	DENND3	22898	c("ENST00000262585", "ENST00000424248", "ENST00000517813", "ENST00000517985", "ENST00000518198", "ENST00000518249", "ENST00000518347", "ENST00000518668", "ENST00000518806", "ENST00000519291", "ENST00000519811", "ENST00000520482", "ENST00000520571", "ENST00000520725", "ENST00000520986", "ENST00000521477", "ENST00000521835", "ENST00000523015", "ENST00000523058", "ENST00000523066", "ENST00000523308"…	0.972	2.7	8.74	0.00639	0.251	2.19
21	14400000	14400000	12400	-	ENSG00000155304	HSPA13	protein_coding	chromosome	heat shock protein family A (Hsp70) member 13 [Source:HGNC Symbol;Acc:HGNC:11375]	ENSG00000155304.6	HSPA13	6782	c("ENST00000285667", "ENST00000478035")	0.667	4.63	8.74	0.0064	0.251	2.19
13	41500000	41500000	13300	+	ENSG00000102760	RGCC	protein_coding	chromosome	regulator of cell cycle [Source:HGNC Symbol;Acc:HGNC:20369]	ENSG00000102760.13	RGCC	28984	c("ENST00000379359", "ENST00000487837")	0.998	3.31	8.73	0.00644	0.251	2.19
1	1.71e+08	1.72e+08	108000	+	ENSG00000117523	PRRC2C	protein_coding	chromosome	proline rich coiled-coil 2C [Source:HGNC Symbol;Acc:HGNC:24903]	ENSG00000117523.16	PRRC2C	23215	c("ENST00000338920", "ENST00000367742", "ENST00000392078", "ENST00000426496", "ENST00000463586", "ENST00000467601", "ENST00000470689", "ENST00000476522", "ENST00000480806", "ENST00000492811", "ENST00000495585", "ENST00000498596", "ENST00000644916", "ENST00000647382")	0.288	6.9	8.73	0.00644	0.251	2.19
4	23800000	23900000	149000	-	ENSG00000109819	PPARGC1A	protein_coding	chromosome	PPARG coactivator 1 alpha [Source:HGNC Symbol;Acc:HGNC:9237]	ENSG00000109819.9	PPARGC1A	10891	c("ENST00000264867", "ENST00000503714", "ENST00000505469", "ENST00000506055", "ENST00000507342", "ENST00000507380", "ENST00000508380", "ENST00000509642", "ENST00000509702", "ENST00000512169", "ENST00000513205", "ENST00000514479", "ENST00000514494", "ENST00000514517", "ENST00000515534", "ENST00000612355", "ENST00000613098", "ENST00000617484")	1.18	1.92	8.72	0.00646	0.251	2.19
9	1.33e+08	1.33e+08	12200	+	ENSG00000165698	SPACA9	protein_coding	chromosome	sperm acrosome associated 9 [Source:HGNC Symbol;Acc:HGNC:1367]	ENSG00000165698.16	SPACA9	11092	c("ENST00000350499", "ENST00000356311", "ENST00000372136")	-0.662	3.39	8.68	0.00655	0.253	2.18
16	9e+07	9e+07	8010	-	ENSG00000222019	URAHP	transcribed_unprocessed_pseudogene	chromosome	urate (hydroxyiso-) hydrolase, pseudogene [Source:HGNC Symbol;Acc:HGNC:43695]	ENSG00000222019.7	URAHP	NA	c("ENST00000409768", "ENST00000409873", "ENST00000517889", "ENST00000521551", "ENST00000610227")	-0.744	0.315	8.68	0.00656	0.253	2.18
2	53800000	53800000	31800	+	ENSG00000068912	ERLEC1	protein_coding	chromosome	endoplasmic reticulum lectin 1 [Source:HGNC Symbol;Acc:HGNC:25222]	ENSG00000068912.14	ERLEC1	27248	c("ENST00000185150", "ENST00000378239", "ENST00000405123", "ENST00000494373")	0.54	6.01	8.68	0.00657	0.253	2.18
11	1.26e+08	1.26e+08	9080	+	ENSG00000110074	FOXRED1	protein_coding	chromosome	FAD dependent oxidoreductase domain containing 1 [Source:HGNC Symbol;Acc:HGNC:26927]	ENSG00000110074.11	FOXRED1	55572	c("ENST00000263578", "ENST00000524751", "ENST00000525083", "ENST00000525770", "ENST00000526366", "ENST00000526525", "ENST00000527004", "ENST00000527875", "ENST00000529802", "ENST00000530642", "ENST00000531257", "ENST00000532101", "ENST00000532125", "ENST00000532590", "ENST00000533395", "ENST00000533839", "ENST00000534011", "ENST00000534315")	0.317	3.57	8.67	0.0066	0.254	2.18
17	2e+07	20300000	310000	+	ENSG00000128487	SPECC1	protein_coding	chromosome	sperm antigen with calponin homology and coiled-coil domains 1 [Source:HGNC Symbol;Acc:HGNC:30615]	ENSG00000128487.16	SPECC1	92521	c("ENST00000261503", "ENST00000395522", "ENST00000395525", "ENST00000395527", "ENST00000395529", "ENST00000395530", "ENST00000413167", "ENST00000467722", "ENST00000472876", "ENST00000492188", "ENST00000578153", "ENST00000578321", "ENST00000579688", "ENST00000580934", "ENST00000581399", "ENST00000581973", "ENST00000582063", "ENST00000582226", "ENST00000582604", "ENST00000583463", "ENST00000583482"…	0.627	3.61	8.66	0.00663	0.254	2.18
2	2.33e+08	2.33e+08	135000	-	ENSG00000066248	NGEF	protein_coding	chromosome	neuronal guanine nucleotide exchange factor [Source:HGNC Symbol;Acc:HGNC:7807]	ENSG00000066248.15	NGEF	25791	c("ENST00000264051", "ENST00000373552", "ENST00000409079", "ENST00000414326", "ENST00000416114", "ENST00000420650", "ENST00000424488", "ENST00000461944", "ENST00000489127")	-1.11	3.74	8.63	0.00671	0.257	2.17
14	1.06e+08	1.06e+08	5230	-	ENSG00000211893	IGHG2	IG_C_gene	chromosome	immunoglobulin heavy constant gamma 2 (G2m marker) [Source:HGNC Symbol;Acc:HGNC:5526]	ENSG00000211893.4	IGHG2	NA	c("ENST00000390545", "ENST00000641095")	3.6	9.16	8.59	0.0068	0.259	2.17
6	3.2e+07	3.2e+07	20600	+	ENSG00000244731	C4A	protein_coding	chromosome	complement C4A (Rodgers blood group) [Source:HGNC Symbol;Acc:HGNC:1323]	ENSG00000244731.8	C4A	c(720, 110384692)	c("ENST00000428956", "ENST00000460060", "ENST00000460841", "ENST00000463034", "ENST00000465724", "ENST00000467749", "ENST00000467948", "ENST00000469975", "ENST00000470365", "ENST00000471624", "ENST00000477424", "ENST00000480795", "ENST00000483974", "ENST00000490663", "ENST00000491876", "ENST00000496659", "ENST00000498271")	1.94	1.07	8.6	0.0068	0.259	2.17
7	1.51e+08	1.51e+08	19300	+	ENSG00000164889	SLC4A2	protein_coding	chromosome	solute carrier family 4 member 2 [Source:HGNC Symbol;Acc:HGNC:11028]	ENSG00000164889.14	SLC4A2	6522	c("ENST00000392826", "ENST00000413384", "ENST00000460010", "ENST00000461735", "ENST00000463414", "ENST00000466368", "ENST00000469355", "ENST00000469467", "ENST00000472204", "ENST00000480107", "ENST00000482697", "ENST00000482950", "ENST00000483786", "ENST00000485713", "ENST00000488420", "ENST00000490898", "ENST00000493040", "ENST00000494125", "ENST00000494298")	0.4	5.24	8.58	0.00686	0.26	2.16
1	3.8e+07	3.8e+07	2960	-	ENSG00000185668	POU3F1	protein_coding	chromosome	POU class 3 homeobox 1 [Source:HGNC Symbol;Acc:HGNC:9214]	ENSG00000185668.8	POU3F1	5453	ENST00000373012	-0.958	4.7	8.57	0.00687	0.26	2.16
22	36900000	36900000	26800	+	ENSG00000100368	CSF2RB	protein_coding	chromosome	colony stimulating factor 2 receptor beta common subunit [Source:HGNC Symbol;Acc:HGNC:2436]	ENSG00000100368.14	CSF2RB	1439	c("ENST00000262825", "ENST00000403662", "ENST00000406230", "ENST00000421539")	1	4.92	8.56	0.0069	0.261	2.16
19	47300000	47300000	32000	+	ENSG00000197405	C5AR1	protein_coding	chromosome	complement C5a receptor 1 [Source:HGNC Symbol;Acc:HGNC:1338]	ENSG00000197405.8	C5AR1	728	c("ENST00000355085", "ENST00000594787", "ENST00000595501")	1.15	1.89	8.55	0.00693	0.261	2.16
7	1.51e+08	1.51e+08	6340	+	ENSG00000033100	CHPF2	protein_coding	chromosome	chondroitin polymerizing factor 2 [Source:HGNC Symbol;Acc:HGNC:29270]	ENSG00000033100.16	CHPF2	54480	c("ENST00000035307", "ENST00000465601", "ENST00000482173", "ENST00000495645")	0.528	4.97	8.55	0.00694	0.261	2.16
9	1.1e+08	1.1e+08	12700	-	ENSG00000136810	TXN	protein_coding	chromosome	thioredoxin [Source:HGNC Symbol;Acc:HGNC:12435]	ENSG00000136810.13	TXN	7295	c("ENST00000374515", "ENST00000374517", "ENST00000487892")	-0.784	10.2	8.54	0.00694	0.261	2.16
1	2.01e+08	2.01e+08	54300	-	ENSG00000116852	KIF21B	protein_coding	chromosome	kinesin family member 21B [Source:HGNC Symbol;Acc:HGNC:29442]	ENSG00000116852.14	KIF21B	23046	c("ENST00000332129", "ENST00000360529", "ENST00000422435", "ENST00000461742", "ENST00000534043")	1.4	1.85	8.53	0.00697	0.261	2.16
1	2.26e+08	2.26e+08	78700	-	ENSG00000183814	LIN9	protein_coding	chromosome	lin-9 DREAM MuvB core complex component [Source:HGNC Symbol;Acc:HGNC:30830]	ENSG00000183814.15	LIN9	286826	c("ENST00000328205", "ENST00000359525", "ENST00000366808", "ENST00000460719", "ENST00000481685")	-0.452	3.02	8.51	0.00703	0.262	2.15
3	1.59e+08	1.59e+08	35600	-	ENSG00000118849	RARRES1	protein_coding	chromosome	retinoic acid receptor responder 1 [Source:HGNC Symbol;Acc:HGNC:9867]	ENSG00000118849.10	RARRES1	5918	c("ENST00000237696", "ENST00000462663", "ENST00000471444", "ENST00000479756", "ENST00000498640")	1.95	0.492	8.51	0.00704	0.262	2.15
12	7130000	7160000	29200	+	ENSG00000139182	CLSTN3	protein_coding	chromosome	calsyntenin 3 [Source:HGNC Symbol;Acc:HGNC:18371]	ENSG00000139182.15	CLSTN3	9746	c("ENST00000266546", "ENST00000331148", "ENST00000534830", "ENST00000535313", "ENST00000535452", "ENST00000535668", "ENST00000537408", "ENST00000538933", "ENST00000539982", "ENST00000540931", "ENST00000541667", "ENST00000541770", "ENST00000541953", "ENST00000542663", "ENST00000544584", "ENST00000545663")	0.724	3.52	8.5	0.00709	0.263	2.15
14	77500000	77500000	11600	+	ENSG00000100591	AHSA1	protein_coding	chromosome	activator of HSP90 ATPase activity 1 [Source:HGNC Symbol;Acc:HGNC:1189]	ENSG00000100591.8	AHSA1	10598	c("ENST00000216479", "ENST00000535854", "ENST00000553374", "ENST00000554156", "ENST00000555133", "ENST00000555457", "ENST00000555473", "ENST00000555517", "ENST00000555729", "ENST00000556369", "ENST00000556866", "ENST00000556963", "ENST00000557476")	-0.262	6	8.49	0.00712	0.263	2.15
8	81700000	81800000	27100	+	ENSG00000164695	CHMP4C	protein_coding	chromosome	charged multivesicular body protein 4C [Source:HGNC Symbol;Acc:HGNC:30599]	ENSG00000164695.5	CHMP4C	92421	ENST00000297265	-0.498	5.73	8.48	0.00712	0.263	2.15
17	3920000	3960000	40600	-	ENSG00000074370	ATP2A3	protein_coding	chromosome	ATPase sarcoplasmic/endoplasmic reticulum Ca2+ transporting 3 [Source:HGNC Symbol;Acc:HGNC:813]	ENSG00000074370.18	ATP2A3	489	c("ENST00000309890", "ENST00000352011", "ENST00000359983", "ENST00000397035", "ENST00000397041", "ENST00000397043", "ENST00000570773", "ENST00000570845", "ENST00000571245", "ENST00000572116", "ENST00000572176", "ENST00000572694", "ENST00000574202", "ENST00000574999", "ENST00000576957")	1.36	4.21	8.48	0.00713	0.263	2.15
X	17800000	17900000	61300	-	ENSG00000131831	RAI2	protein_coding	chromosome	retinoic acid induced 2 [Source:HGNC Symbol;Acc:HGNC:9835]	ENSG00000131831.18	RAI2	10742	c("ENST00000331511", "ENST00000360011", "ENST00000415486", "ENST00000451717", "ENST00000509491", "ENST00000545871")	0.71	1.57	8.47	0.00717	0.263	2.14
5	1.76e+08	1.76e+08	24100	-	ENSG00000175416	CLTB	protein_coding	chromosome	clathrin light chain B [Source:HGNC Symbol;Acc:HGNC:2091]	ENSG00000175416.13	CLTB	1212	c("ENST00000310418", "ENST00000345807", "ENST00000502877", "ENST00000507821", "ENST00000508425", "ENST00000509319", "ENST00000510734", "ENST00000651832")	-0.407	8.41	8.46	0.00718	0.263	2.14
17	7.5e+07	7.5e+07	22400	-	ENSG00000167861	HID1	protein_coding	chromosome	HID1 domain containing [Source:HGNC Symbol;Acc:HGNC:15736]	ENSG00000167861.16	HID1	283987	c("ENST00000318565", "ENST00000425042", "ENST00000525128", "ENST00000528902", "ENST00000530857", "ENST00000530904", "ENST00000532395", "ENST00000532894", "ENST00000532900", "ENST00000534480", "ENST00000578002", "ENST00000579818", "ENST00000581676", "ENST00000583244")	1.33	1.89	8.46	0.0072	0.263	2.14
11	6.7e+07	67100000	44100	+	ENSG00000173227	SYT12	protein_coding	chromosome	synaptotagmin 12 [Source:HGNC Symbol;Acc:HGNC:18381]	ENSG00000173227.14	SYT12	91683	c("ENST00000393946", "ENST00000525149", "ENST00000525457", "ENST00000526281", "ENST00000527043", "ENST00000531392", "ENST00000533427")	1.32	0.792	8.46	0.0072	0.263	2.14
17	31300000	31300000	10300	-	ENSG00000185862	EVI2B	protein_coding	chromosome	ecotropic viral integration site 2B [Source:HGNC Symbol;Acc:HGNC:3500]	ENSG00000185862.7	EVI2B	2124	c("ENST00000330927", "ENST00000577894")	1.29	3.69	8.45	0.00721	0.263	2.14
8	25200000	25400000	233000	+	ENSG00000147459	DOCK5	protein_coding	chromosome	dedicator of cytokinesis 5 [Source:HGNC Symbol;Acc:HGNC:23476]	ENSG00000147459.18	DOCK5	80005	c("ENST00000276440", "ENST00000410074", "ENST00000444569", "ENST00000463457", "ENST00000467709", "ENST00000478099", "ENST00000479547", "ENST00000481100", "ENST00000481728", "ENST00000487948", "ENST00000495236", "ENST00000521405")	0.472	3.44	8.44	0.00724	0.264	2.14
4	94800000	95200000	4e+05	+	ENSG00000138696	BMPR1B	protein_coding	chromosome	bone morphogenetic protein receptor type 1B [Source:HGNC Symbol;Acc:HGNC:1077]	ENSG00000138696.11	BMPR1B	658	c("ENST00000264568", "ENST00000394931", "ENST00000440890", "ENST00000502683", "ENST00000506363", "ENST00000509540", "ENST00000512312", "ENST00000515059", "ENST00000672698")	-1.1	1.71	8.43	0.00728	0.264	2.14
14	9.2e+07	92100000	62100	-	ENSG00000066427	ATXN3	protein_coding	chromosome	ataxin 3 [Source:HGNC Symbol;Acc:HGNC:7106]	ENSG00000066427.24	ATXN3	4287	c("ENST00000340660", "ENST00000359366", "ENST00000393287", "ENST00000429774", "ENST00000454964", "ENST00000502250", "ENST00000503767", "ENST00000504047", "ENST00000506466", "ENST00000507965", "ENST00000511362", "ENST00000515746", "ENST00000526872", "ENST00000532032", "ENST00000545170", "ENST00000553287", "ENST00000553309", "ENST00000553488", "ENST00000553491", "ENST00000553498", "ENST00000553570"…
ENST00000554672, "ENST00000554673", "ENST00000554994", "ENST00000555381", "ENST00000555816", "ENST00000555958", "ENST00000556082", "ENST00000556220", "ENST00000556274", "ENST00000556288", "ENST00000556315", "ENST00000556339", "ENST00000556374", "ENST00000556644", "ENST00000556671", "ENST00000556898", "ENST00000556958", "ENST00000557030", "ENST00000557311", "ENST00000564606", "ENST00000568290", "E…
ENST00000644720, "ENST00000646485", "ENST00000647161")	-0.308	4.75	8.43	0.00729	0.264	2.14
4	7.4e+07	7.4e+07	3040	-	ENSG00000163735	CXCL5	protein_coding	chromosome	C-X-C motif chemokine ligand 5 [Source:HGNC Symbol;Acc:HGNC:10642]	ENSG00000163735.7	CXCL5	6374	ENST00000296027	2.18	1.63	8.42	0.00731	0.264	2.14
15	40300000	40300000	9520	-	ENSG00000188549	CCDC9B	protein_coding	chromosome	coiled-coil domain containing 9B [Source:HGNC Symbol;Acc:HGNC:33488]	ENSG00000188549.12	CCDC9B	388115	c("ENST00000382688", "ENST00000397536", "ENST00000557973", "ENST00000558858", "ENST00000558912", "ENST00000559313", "ENST00000560922")	-0.825	3.55	8.41	0.00734	0.264	2.13
20	49600000	49700000	80900	-	ENSG00000158470	B4GALT5	protein_coding	chromosome	beta-1,4-galactosyltransferase 5 [Source:HGNC Symbol;Acc:HGNC:928]	ENSG00000158470.5	B4GALT5	9334	ENST00000371711	0.681	5.51	8.4	0.00736	0.264	2.13
14	99200000	99300000	103000	-	ENSG00000127152	BCL11B	protein_coding	chromosome	BAF chromatin remodeling complex subunit BCL11B [Source:HGNC Symbol;Acc:HGNC:13222]	ENSG00000127152.18	BCL11B	64919	c("ENST00000345514", "ENST00000357195", "ENST00000443726")	-0.524	4.9	8.4	0.00737	0.264	2.13
2	1.9e+08	1.9e+08	28100	+	ENSG00000151689	INPP1	protein_coding	chromosome	inositol polyphosphate-1-phosphatase [Source:HGNC Symbol;Acc:HGNC:6071]	ENSG00000151689.13	INPP1	3628	c("ENST00000322522", "ENST00000392329", "ENST00000409027", "ENST00000413239", "ENST00000417336", "ENST00000422454", "ENST00000423767", "ENST00000430311", "ENST00000431594", "ENST00000444194", "ENST00000451089", "ENST00000458193", "ENST00000458647", "ENST00000470892", "ENST00000487628")	0.354	5.16	8.39	0.00741	0.264	2.13
8	1.25e+08	1.25e+08	8050	+	ENSG00000173334	TRIB1	protein_coding	chromosome	tribbles pseudokinase 1 [Source:HGNC Symbol;Acc:HGNC:16891]	ENSG00000173334.4	TRIB1	10221	c("ENST00000311922", "ENST00000519576", "ENST00000520847", "ENST00000521778")	1	4.6	8.38	0.00743	0.264	2.13
1	2.07e+08	2.07e+08	9130	-	ENSG00000180667	YOD1	protein_coding	chromosome	YOD1 deubiquitinase [Source:HGNC Symbol;Acc:HGNC:25035]	ENSG00000180667.10	YOD1	55432	c("ENST00000315927", "ENST00000367084")	-0.839	6.51	8.38	0.00743	0.264	2.13
18	56700000	5.7e+07	385000	+	ENSG00000091157	WDR7	protein_coding	chromosome	WD repeat domain 7 [Source:HGNC Symbol;Acc:HGNC:13490]	ENSG00000091157.13	WDR7	23335	c("ENST00000254442", "ENST00000357574", "ENST00000585669", "ENST00000585754", "ENST00000585824", "ENST00000586124", "ENST00000587403", "ENST00000589935", "ENST00000590557", "ENST00000591449", "ENST00000591524", "ENST00000593058", "ENST00000615645")	0.395	3.95	8.38	0.00744	0.264	2.13
4	15700000	15700000	35200	+	ENSG00000109743	BST1	protein_coding	chromosome	bone marrow stromal cell antigen 1 [Source:HGNC Symbol;Acc:HGNC:1118]	ENSG00000109743.11	BST1	683	c("ENST00000265016", "ENST00000382346", "ENST00000505785", "ENST00000514445", "ENST00000514989")	0.669	0.568	8.36	0.0075	0.264	2.12
19	12700000	12700000	9030	+	ENSG00000123154	WDR83	protein_coding	chromosome	WD repeat domain 83 [Source:HGNC Symbol;Acc:HGNC:32672]	ENSG00000123154.12	WDR83	84292	c("ENST00000418543", "ENST00000425834", "ENST00000546754", "ENST00000547255", "ENST00000547481", "ENST00000547797", "ENST00000548381", "ENST00000550939", "ENST00000551329", "ENST00000552700", "ENST00000553179")	-0.449	2.04	8.36	0.0075	0.264	2.12
6	41300000	41300000	18800	-	ENSG00000124731	TREM1	protein_coding	chromosome	triggering receptor expressed on myeloid cells 1 [Source:HGNC Symbol;Acc:HGNC:17760]	ENSG00000124731.13	TREM1	54210	c("ENST00000244709", "ENST00000334475", "ENST00000586287", "ENST00000589614", "ENST00000589695", "ENST00000589882", "ENST00000591620")	1.96	0.752	8.36	0.00751	0.264	2.12
4	83500000	83500000	63800	-	ENSG00000163322	ABRAXAS1	protein_coding	chromosome	abraxas 1, BRCA1 A complex subunit [Source:HGNC Symbol;Acc:HGNC:25829]	ENSG00000163322.14	ABRAXAS1	84142	c("ENST00000321945", "ENST00000475656", "ENST00000503217", "ENST00000504777", "ENST00000505489", "ENST00000506553", "ENST00000511801", "ENST00000515303", "ENST00000611288")	-0.501	3.66	8.35	0.00751	0.264	2.12
10	1.32e+08	1.32e+08	15600	-	ENSG00000176171	BNIP3	protein_coding	chromosome	BCL2 interacting protein 3 [Source:HGNC Symbol;Acc:HGNC:1084]	ENSG00000176171.11	BNIP3	664	c("ENST00000368636", "ENST00000540159", "ENST00000631806", "ENST00000633835")	-0.697	5.8	8.35	0.00753	0.264	2.12
17	50600000	50700000	57500	+	ENSG00000108846	ABCC3	protein_coding	chromosome	ATP binding cassette subfamily C member 3 [Source:HGNC Symbol;Acc:HGNC:54]	ENSG00000108846.16	ABCC3	8714	c("ENST00000285238", "ENST00000427699", "ENST00000502426", "ENST00000503304", "ENST00000503337", "ENST00000504586", "ENST00000505699", "ENST00000506464", "ENST00000508929", "ENST00000510633", "ENST00000510891", "ENST00000513511", "ENST00000513589", "ENST00000513745", "ENST00000515070", "ENST00000515585", "ENST00000515707", "ENST00000571855")	0.894	2.84	8.35	0.00754	0.264	2.12
7	1e+08	1e+08	9320	-	ENSG00000160862	AZGP1	protein_coding	chromosome	alpha-2-glycoprotein 1, zinc-binding [Source:HGNC Symbol;Acc:HGNC:910]	ENSG00000160862.13	AZGP1	563	c("ENST00000292401", "ENST00000411734", "ENST00000419575", "ENST00000477251", "ENST00000483612", "ENST00000495765")	-1.49	3.04	8.34	0.00756	0.264	2.12
21	44900000	44900000	46000	-	ENSG00000160255	ITGB2	protein_coding	chromosome	integrin subunit beta 2 [Source:HGNC Symbol;Acc:HGNC:6155]	ENSG00000160255.18	ITGB2	3689	c("ENST00000302347", "ENST00000320216", "ENST00000355153", "ENST00000397846", "ENST00000397850", "ENST00000397852", "ENST00000397854", "ENST00000397857", "ENST00000475170", "ENST00000479202", "ENST00000479849", "ENST00000498666", "ENST00000517563", "ENST00000517819", "ENST00000518033", "ENST00000520389", "ENST00000521987", "ENST00000521995", "ENST00000522688", "ENST00000522931", "ENST00000523126"…	1.38	4.39	8.33	0.0076	0.264	2.12
CHR_HSCHR14_3_CTG1	1.07e+08	1.07e+08	742	-	ENSG00000282131	IGHV1-46	IG_V_gene	chromosome	immunoglobulin heavy variable 1-46 [Source:HGNC Symbol;Acc:HGNC:5554]	ENSG00000282131.1	IGHV1-46	NA	ENST00000632105	3.04	3.25	8.32	0.00762	0.264	2.12
1	1.61e+08	1.61e+08	32200	+	ENSG00000122224	LY9	protein_coding	chromosome	lymphocyte antigen 9 [Source:HGNC Symbol;Acc:HGNC:6730]	ENSG00000122224.18	LY9	4063	c("ENST00000263285", "ENST00000368035", "ENST00000368037", "ENST00000368039", "ENST00000392203", "ENST00000471816", "ENST00000474998", "ENST00000479663", "ENST00000480837", "ENST00000485624", "ENST00000490902")	1.5	1.17	8.32	0.00763	0.264	2.12
19	45700000	45700000	15500	+	ENSG00000010310	GIPR	protein_coding	chromosome	gastric inhibitory polypeptide receptor [Source:HGNC Symbol;Acc:HGNC:4271]	ENSG00000010310.9	GIPR	2696	c("ENST00000263281", "ENST00000304207", "ENST00000585889", "ENST00000588816", "ENST00000590918", "ENST00000591224", "ENST00000591322", "ENST00000593127", "ENST00000652180")	0.977	0.183	8.31	0.00765	0.264	2.12
4	74900000	75100000	117000	+	ENSG00000169116	PARM1	protein_coding	chromosome	prostate androgen-regulated mucin-like protein 1 [Source:HGNC Symbol;Acc:HGNC:24536]	ENSG00000169116.11	PARM1	25849	c("ENST00000307428", "ENST00000513238")	0.902	4.03	8.31	0.00765	0.264	2.12
2	1.57e+08	1.57e+08	74300	-	ENSG00000115165	CYTIP	protein_coding	chromosome	cytohesin 1 interacting protein [Source:HGNC Symbol;Acc:HGNC:9506]	ENSG00000115165.10	CYTIP	9595	c("ENST00000264192", "ENST00000418920", "ENST00000435117", "ENST00000439355", "ENST00000457793", "ENST00000462109", "ENST00000483929", "ENST00000497432")	1.39	2.95	8.31	0.00766	0.264	2.12
1	6460000	6470000	5410	-	ENSG00000215788	TNFRSF25	protein_coding	chromosome	TNF receptor superfamily member 25 [Source:HGNC Symbol;Acc:HGNC:11910]	ENSG00000215788.10	TNFRSF25	8718	c("ENST00000348333", "ENST00000351748", "ENST00000351959", "ENST00000356876", "ENST00000377782", "ENST00000414040", "ENST00000453260", "ENST00000453341", "ENST00000461703", "ENST00000469691", "ENST00000473343", "ENST00000475730", "ENST00000480393", "ENST00000481401", "ENST00000485036", "ENST00000502588", "ENST00000502730", "ENST00000510563", "ENST00000513135", "ENST00000515145", "ENST00000647810")	-0.476	3.57	8.31	0.00766	0.264	2.12
19	11200000	11300000	63200	-	ENSG00000130158	DOCK6	protein_coding	chromosome	dedicator of cytokinesis 6 [Source:HGNC Symbol;Acc:HGNC:19189]	ENSG00000130158.14	DOCK6	57572	c("ENST00000294618", "ENST00000585609", "ENST00000585904", "ENST00000586482", "ENST00000586702", "ENST00000587572", "ENST00000587656", "ENST00000587734", "ENST00000588429", "ENST00000588666", "ENST00000590452", "ENST00000590680", "ENST00000591750", "ENST00000592403", "ENST00000592463", "ENST00000592550")	-0.48	4.71	8.3	0.00769	0.265	2.11
12	52400000	52500000	5500	-	ENSG00000185479	KRT6B	protein_coding	chromosome	keratin 6B [Source:HGNC Symbol;Acc:HGNC:6444]	ENSG00000185479.6	KRT6B	3854	ENST00000252252	-0.949	12.4	8.29	0.00773	0.265	2.11
6	1.09e+08	1.09e+08	51000	-	ENSG00000185250	PPIL6	protein_coding	chromosome	peptidylprolyl isomerase like 6 [Source:HGNC Symbol;Acc:HGNC:21557]	ENSG00000185250.15	PPIL6	285755	c("ENST00000417394", "ENST00000424445", "ENST00000440797", "ENST00000447468", "ENST00000518648", "ENST00000520723", "ENST00000521072", "ENST00000524031")	-0.76	0.938	8.26	0.00781	0.268	2.11
8	1.33e+08	1.34e+08	117000	-	ENSG00000008513	ST3GAL1	protein_coding	chromosome	ST3 beta-galactoside alpha-2,3-sialyltransferase 1 [Source:HGNC Symbol;Acc:HGNC:10862]	ENSG00000008513.16	ST3GAL1	6482	c("ENST00000399640", "ENST00000517668", "ENST00000518298", "ENST00000519435", "ENST00000519924", "ENST00000520020", "ENST00000521180", "ENST00000521627", "ENST00000522204", "ENST00000522285", "ENST00000522652", "ENST00000522873", "ENST00000523634", "ENST00000523854", "ENST00000523855", "ENST00000648219")	1.03	5.41	8.26	0.00783	0.268	2.11
9	1.29e+08	1.29e+08	49600	-	ENSG00000171097	KYAT1	protein_coding	chromosome	kynurenine aminotransferase 1 [Source:HGNC Symbol;Acc:HGNC:1564]	ENSG00000171097.14	KYAT1	883	c("ENST00000302586", "ENST00000320665", "ENST00000416084", "ENST00000427720", "ENST00000436267", "ENST00000451800", "ENST00000462722", "ENST00000466418", "ENST00000474824", "ENST00000483599")	-0.845	1.54	8.23	0.00793	0.271	2.1
18	69800000	7e+07	131000	-	ENSG00000150637	CD226	protein_coding	chromosome	CD226 molecule [Source:HGNC Symbol;Acc:HGNC:16961]	ENSG00000150637.9	CD226	10666	c("ENST00000280200", "ENST00000577287", "ENST00000578928", "ENST00000579496", "ENST00000580335", "ENST00000581982", "ENST00000582621", "ENST00000583955")	1.42	0.946	8.19	0.00805	0.274	2.09
11	74900000	7.5e+07	29800	+	ENSG00000118363	SPCS2	protein_coding	chromosome	signal peptidase complex subunit 2 [Source:HGNC Symbol;Acc:HGNC:28962]	ENSG00000118363.12	SPCS2	9789	c("ENST00000263672", "ENST00000526361", "ENST00000526883", "ENST00000527225", "ENST00000527290", "ENST00000528265", "ENST00000530257", "ENST00000532972", "ENST00000610881")	0.492	6.26	8.19	0.00807	0.274	2.09
4	1.13e+08	1.14e+08	311000	-	ENSG00000145349	CAMK2D	protein_coding	chromosome	calcium/calmodulin dependent protein kinase II delta [Source:HGNC Symbol;Acc:HGNC:1462]	ENSG00000145349.17	CAMK2D	817	c("ENST00000296402", "ENST00000342666", "ENST00000379773", "ENST00000394522", "ENST00000394524", "ENST00000505132", "ENST00000505990", "ENST00000508738", "ENST00000509594", "ENST00000509907", "ENST00000511664", "ENST00000513132", "ENST00000514328", "ENST00000515496")	-0.326	5.74	8.18	0.00809	0.274	2.09
12	7090000	7110000	19700	-	ENSG00000139178	C1RL	protein_coding	chromosome	complement C1r subcomponent like [Source:HGNC Symbol;Acc:HGNC:21265]	ENSG00000139178.11	C1RL	51279	c("ENST00000266542", "ENST00000504702", "ENST00000534950", "ENST00000534969", "ENST00000537833", "ENST00000539803", "ENST00000539927", "ENST00000543933", "ENST00000543941", "ENST00000544702", "ENST00000545280", "ENST00000545337")	0.616	4.41	8.17	0.00813	0.275	2.09
3	1.12e+08	1.12e+08	14400	+	ENSG00000144827	ABHD10	protein_coding	chromosome	abhydrolase domain containing 10 [Source:HGNC Symbol;Acc:HGNC:25656]	ENSG00000144827.9	ABHD10	55347	c("ENST00000273359", "ENST00000491580", "ENST00000493784", "ENST00000494817", "ENST00000497293")	-0.341	3.96	8.15	0.0082	0.275	2.09
17	72600000	73100000	447000	-	ENSG00000133195	SLC39A11	protein_coding	chromosome	solute carrier family 39 member 11 [Source:HGNC Symbol;Acc:HGNC:14463]	ENSG00000133195.11	SLC39A11	201266	c("ENST00000255559", "ENST00000542342", "ENST00000578620", "ENST00000579018", "ENST00000579319", "ENST00000579491", "ENST00000579732", "ENST00000579988", "ENST00000580557", "ENST00000581005", "ENST00000581581", "ENST00000582179", "ENST00000582769", "ENST00000583146", "ENST00000583507", "ENST00000583715", "ENST00000584129")	0.323	4.22	8.14	0.00823	0.275	2.08
2	2.02e+08	2.02e+08	23400	-	ENSG00000155755	TMEM237	protein_coding	chromosome	transmembrane protein 237 [Source:HGNC Symbol;Acc:HGNC:14432]	ENSG00000155755.19	TMEM237	65062	c("ENST00000286196", "ENST00000409444", "ENST00000409883", "ENST00000432684", "ENST00000444047", "ENST00000463205", "ENST00000466641", "ENST00000466839", "ENST00000471318", "ENST00000480124", "ENST00000489550", "ENST00000495329", "ENST00000621467")	-0.496	5.63	8.13	0.00825	0.275	2.08
12	51300000	51300000	43600	-	ENSG00000110934	BIN2	protein_coding	chromosome	bridging integrator 2 [Source:HGNC Symbol;Acc:HGNC:1053]	ENSG00000110934.12	BIN2	51411	c("ENST00000452142", "ENST00000544402", "ENST00000603177", "ENST00000603260", "ENST00000604560", "ENST00000604702", "ENST00000605039", "ENST00000605423", "ENST00000605819", "ENST00000615107", "ENST00000651098")	1.21	2.31	8.12	0.00828	0.275	2.08
15	32600000	32600000	24800	+	ENSG00000198826	ARHGAP11A	protein_coding	chromosome	Rho GTPase activating protein 11A [Source:HGNC Symbol;Acc:HGNC:15783]	ENSG00000198826.11	ARHGAP11A	9824	c("ENST00000361627", "ENST00000543522", "ENST00000562481", "ENST00000563330", "ENST00000563864", "ENST00000564918", "ENST00000565905", "ENST00000567348")	-0.604	4.06	8.12	0.00829	0.275	2.08
1	1.7e+08	1.7e+08	164000	-	ENSG00000075945	KIFAP3	protein_coding	chromosome	kinesin associated protein 3 [Source:HGNC Symbol;Acc:HGNC:17060]	ENSG00000075945.13	KIFAP3	22920	c("ENST00000361580", "ENST00000367765", "ENST00000367767", "ENST00000474292", "ENST00000490550", "ENST00000538366")	-0.294	5	8.12	0.00831	0.275	2.08
1	43100000	43200000	11200	+	ENSG00000186973	FAM183A	protein_coding	chromosome	family with sequence similarity 183 member A [Source:HGNC Symbol;Acc:HGNC:34347]	ENSG00000186973.11	FAM183A	440585	c("ENST00000335282", "ENST00000409337", "ENST00000409396", "ENST00000410025", "ENST00000410048", "ENST00000481753")	-0.744	-0.403	8.11	0.00833	0.275	2.08
12	1.32e+08	1.32e+08	28500	+	ENSG00000177169	ULK1	protein_coding	chromosome	unc-51 like autophagy activating kinase 1 [Source:HGNC Symbol;Acc:HGNC:12558]	ENSG00000177169.10	ULK1	8408	c("ENST00000321867", "ENST00000537421", "ENST00000540568", "ENST00000540647", "ENST00000541761", "ENST00000542313", "ENST00000544718")	-0.443	5.37	8.11	0.00834	0.275	2.08
11	70100000	70200000	111000	+	ENSG00000131620	ANO1	protein_coding	chromosome	anoctamin 1 [Source:HGNC Symbol;Acc:HGNC:21625]	ENSG00000131620.17	ANO1	55107	c("ENST00000316296", "ENST00000355303", "ENST00000525494", "ENST00000529636", "ENST00000529913", "ENST00000530480", "ENST00000530676", "ENST00000531300", "ENST00000531349", "ENST00000531604")	-0.629	5.68	8.1	0.00835	0.275	2.08
14	23300000	23300000	13000	+	ENSG00000129473	BCL2L2	protein_coding	chromosome	BCL2 like 2 [Source:HGNC Symbol;Acc:HGNC:995]	ENSG00000129473.9	BCL2L2	599	c("ENST00000250405", "ENST00000553824", "ENST00000554635", "ENST00000556599", "ENST00000557236", "ENST00000557579")	-0.415	6.38	8.1	0.00836	0.275	2.08
6	18200000	18200000	68500	+	ENSG00000165097	KDM1B	protein_coding	chromosome	lysine demethylase 1B [Source:HGNC Symbol;Acc:HGNC:21577]	ENSG00000165097.16	KDM1B	221656	c("ENST00000297792", "ENST00000449850", "ENST00000546309", "ENST00000642162", "ENST00000650836")	-0.329	4.7	8.1	0.00838	0.275	2.08
11	1.23e+08	1.24e+08	269000	+	ENSG00000023171	GRAMD1B	protein_coding	chromosome	GRAM domain containing 1B [Source:HGNC Symbol;Acc:HGNC:29214]	ENSG00000023171.18	GRAMD1B	57476	c("ENST00000322282", "ENST00000450171", "ENST00000456860", "ENST00000525757", "ENST00000525945", "ENST00000529432", "ENST00000529750", "ENST00000532581", "ENST00000533341", "ENST00000534764", "ENST00000632815", "ENST00000633087", "ENST00000633646", "ENST00000635736", "ENST00000638086", "ENST00000638157", "ENST00000640939", "ENST00000646146")	1.18	1.84	8.08	0.00842	0.275	2.07
1	2.36e+08	2.36e+08	66900	-	ENSG00000086619	ERO1B	protein_coding	chromosome	endoplasmic reticulum oxidoreductase 1 beta [Source:HGNC Symbol;Acc:HGNC:14355]	ENSG00000086619.14	ERO1B	56605	c("ENST00000264181", "ENST00000354619", "ENST00000366589")	0.732	2.56	8.08	0.00842	0.275	2.07
1	1.53e+08	1.53e+08	1310	-	ENSG00000159516	SPRR2G	protein_coding	chromosome	small proline rich protein 2G [Source:HGNC Symbol;Acc:HGNC:11267]	ENSG00000159516.9	SPRR2G	6706	ENST00000368748	-1.72	8.98	8.08	0.00842	0.275	2.07
9	1.3e+08	1.3e+08	64900	+	ENSG00000107130	NCS1	protein_coding	chromosome	neuronal calcium sensor 1 [Source:HGNC Symbol;Acc:HGNC:3953]	ENSG00000107130.10	NCS1	23413	c("ENST00000372398", "ENST00000493042", "ENST00000630865")	-0.386	5.46	8.08	0.00843	0.275	2.07
19	51700000	51800000	58900	-	ENSG00000171051	FPR1	protein_coding	chromosome	formyl peptide receptor 1 [Source:HGNC Symbol;Acc:HGNC:3826]	ENSG00000171051.8	FPR1	2357	c("ENST00000304748", "ENST00000594900", "ENST00000595042", "ENST00000600815")	1.58	2.93	8.08	0.00843	0.275	2.07
17	81200000	81300000	50700	-	ENSG00000157637	SLC38A10	protein_coding	chromosome	solute carrier family 38 member 10 [Source:HGNC Symbol;Acc:HGNC:28237]	ENSG00000157637.13	SLC38A10	124565	c("ENST00000288439", "ENST00000374759", "ENST00000539643", "ENST00000539748", "ENST00000540233", "ENST00000540966", "ENST00000542075", "ENST00000543204", "ENST00000546352", "ENST00000573058", "ENST00000576151")	0.594	5.41	8.08	0.00844	0.275	2.07
11	64200000	64200000	17200	+	ENSG00000149781	FERMT3	protein_coding	chromosome	fermitin family member 3 [Source:HGNC Symbol;Acc:HGNC:23151]	ENSG00000149781.12	FERMT3	83706	c("ENST00000279227", "ENST00000345728", "ENST00000540554", "ENST00000540957", "ENST00000541252", "ENST00000541326", "ENST00000544997", "ENST00000545896", "ENST00000546255")	1	2.9	8.05	0.00853	0.277	2.07
CHR_HSCHR4_1_CTG12	1.56e+08	1.56e+08	65700	+	ENSG00000262635	TDO2	protein_coding	chromosome	tryptophan 2,3-dioxygenase [Source:HGNC Symbol;Acc:HGNC:11708]	ENSG00000262635.5	TDO2	6999	c("ENST00000570498", "ENST00000571694", "ENST00000573403", "ENST00000573644", "ENST00000573999", "ENST00000574434", "ENST00000576270", "ENST00000576687")	2.16	1.14	8.05	0.00853	0.277	2.07
12	6450000	6470000	14800	+	ENSG00000139192	TAPBPL	protein_coding	chromosome	TAP binding protein like [Source:HGNC Symbol;Acc:HGNC:30683]	ENSG00000139192.12	TAPBPL	55080	c("ENST00000266556", "ENST00000539384", "ENST00000542160", "ENST00000543567", "ENST00000544021", "ENST00000544289", "ENST00000544826", "ENST00000545700")	0.864	3.79	8.01	0.00869	0.282	2.06
4	82500000	82600000	79200	-	ENSG00000249242	TMEM150C	protein_coding	chromosome	transmembrane protein 150C [Source:HGNC Symbol;Acc:HGNC:37263]	ENSG00000249242.8	TMEM150C	441027	c("ENST00000449862", "ENST00000454948", "ENST00000508701", "ENST00000515780")	0.869	3.49	8.01	0.0087	0.282	2.06
1	10600000	10800000	160000	-	ENSG00000130940	CASZ1	protein_coding	chromosome	castor zinc finger 1 [Source:HGNC Symbol;Acc:HGNC:26002]	ENSG00000130940.15	CASZ1	54897	c("ENST00000344008", "ENST00000377022", "ENST00000447850", "ENST00000472814", "ENST00000478524", "ENST00000478728", "ENST00000490176", "ENST00000492173", "ENST00000496432")	-0.571	5.47	8	0.00872	0.282	2.06
20	37200000	37200000	63200	+	ENSG00000118705	RPN2	protein_coding	chromosome	ribophorin II [Source:HGNC Symbol;Acc:HGNC:10382]	ENSG00000118705.17	RPN2	6185	c("ENST00000237530", "ENST00000373622", "ENST00000373632", "ENST00000437329", "ENST00000456102", "ENST00000456400", "ENST00000462163", "ENST00000470352")	0.429	7.62	7.99	0.00875	0.282	2.06
21	44200000	44200000	24000	-	ENSG00000160223	ICOSLG	protein_coding	chromosome	inducible T cell costimulator ligand [Source:HGNC Symbol;Acc:HGNC:17087]	ENSG00000160223.17	ICOSLG	23308	c("ENST00000344330", "ENST00000400377", "ENST00000400379", "ENST00000407780", "ENST00000643466")	-0.438	3.78	7.99	0.00877	0.282	2.06
6	73300000	73300000	860	+	ENSG00000239626	RPSAP41	processed_pseudogene	chromosome	ribosomal protein SA pseudogene 41 [Source:HGNC Symbol;Acc:HGNC:36663]	ENSG00000239626.1	RPSAP41	NA	ENST00000439695	-0.883	-0.438	7.98	0.0088	0.282	2.06
3	50600000	50600000	37800	+	ENSG00000114738	MAPKAPK3	protein_coding	chromosome	MAPK activated protein kinase 3 [Source:HGNC Symbol;Acc:HGNC:6888]	ENSG00000114738.11	MAPKAPK3	7867	c("ENST00000357955", "ENST00000430409", "ENST00000446044", "ENST00000451680", "ENST00000457064", "ENST00000486712", "ENST00000497283", "ENST00000621469")	-0.421	6.13	7.98	0.00881	0.282	2.05
16	8670000	8780000	110000	+	ENSG00000183044	ABAT	protein_coding	chromosome	4-aminobutyrate aminotransferase [Source:HGNC Symbol;Acc:HGNC:23]	ENSG00000183044.12	ABAT	18	c("ENST00000268251", "ENST00000396600", "ENST00000425191", "ENST00000561870", "ENST00000562115", "ENST00000563215", "ENST00000563992", "ENST00000564453", "ENST00000564714", "ENST00000565016", "ENST00000565671", "ENST00000566590", "ENST00000567812", "ENST00000568847", "ENST00000569156", "ENST00000569695")	0.727	3.03	7.96	0.00889	0.283	2.05
19	38600000	38600000	31200	-	ENSG00000104814	MAP4K1	protein_coding	chromosome	mitogen-activated protein kinase kinase kinase kinase 1 [Source:HGNC Symbol;Acc:HGNC:6863]	ENSG00000104814.13	MAP4K1	11184	c("ENST00000396857", "ENST00000585583", "ENST00000586296", "ENST00000587300", "ENST00000588083", "ENST00000588938", "ENST00000589002", "ENST00000589130", "ENST00000591210", "ENST00000591517", "ENST00000591707", "ENST00000591921", "ENST00000592225", "ENST00000592888", "ENST00000593196")	1.45	1.63	7.95	0.00891	0.283	2.05
11	1.18e+08	1.18e+08	16700	+	ENSG00000110324	IL10RA	protein_coding	chromosome	interleukin 10 receptor subunit alpha [Source:HGNC Symbol;Acc:HGNC:5964]	ENSG00000110324.10	IL10RA	3587	c("ENST00000227752", "ENST00000525467", "ENST00000526544", "ENST00000529924", "ENST00000530178", "ENST00000530761", "ENST00000531365", "ENST00000532009", "ENST00000533700", "ENST00000534335", "ENST00000534574")	1.43	3.92	7.95	0.00891	0.283	2.05
4	1.41e+08	1.41e+08	136000	-	ENSG00000109436	TBC1D9	protein_coding	chromosome	TBC1 domain family member 9 [Source:HGNC Symbol;Acc:HGNC:21710]	ENSG00000109436.8	TBC1D9	23158	c("ENST00000442267", "ENST00000502786", "ENST00000514787")	0.692	4.77	7.95	0.00893	0.283	2.05
19	38200000	38200000	18700	-	ENSG00000011332	DPF1	protein_coding	chromosome	double PHD fingers 1 [Source:HGNC Symbol;Acc:HGNC:20225]	ENSG00000011332.19	DPF1	8193	c("ENST00000355526", "ENST00000412732", "ENST00000414789", "ENST00000416611", "ENST00000418517", "ENST00000420980", "ENST00000438060", "ENST00000438365", "ENST00000456296", "ENST00000471976", "ENST00000472656", "ENST00000473716", "ENST00000475938", "ENST00000488378", "ENST00000494031", "ENST00000586624", "ENST00000614244")	-1.17	-0.898	7.92	0.00901	0.283	2.05
3	1.83e+08	1.83e+08	8410	+	ENSG00000240024	LINC00888	transcribed_unprocessed_pseudogene	chromosome	long intergenic non-protein coding RNA 888 [Source:HGNC Symbol;Acc:HGNC:48575]	ENSG00000240024.5	LINC00888	NA	c("ENST00000468380", "ENST00000471496", "ENST00000482098", "ENST00000487386")	1.16	0.298	7.92	0.00901	0.283	2.05
10	46400000	46400000	16200	+	ENSG00000264230	ANXA8L1	protein_coding	chromosome	annexin A8 like 1 [Source:HGNC Symbol;Acc:HGNC:23334]	ENSG00000264230.9	ANXA8L1	728113	c("ENST00000584982", "ENST00000611655", "ENST00000613703", "ENST00000619162", "ENST00000620353", "ENST00000622769")	-0.539	7.97	7.92	0.00901	0.283	2.05
6	24500000	24500000	42300	+	ENSG00000112294	ALDH5A1	protein_coding	chromosome	aldehyde dehydrogenase 5 family member A1 [Source:HGNC Symbol;Acc:HGNC:408]	ENSG00000112294.13	ALDH5A1	7915	c("ENST00000348925", "ENST00000357578", "ENST00000479394", "ENST00000491546", "ENST00000492697", "ENST00000672352", "ENST00000672557", "ENST00000672619", "ENST00000672652")	0.64	2.8	7.91	0.00905	0.283	2.04
1	2.32e+08	2.32e+08	414000	+	ENSG00000162946	DISC1	protein_coding	chromosome	DISC1 scaffold protein [Source:HGNC Symbol;Acc:HGNC:2888]	ENSG00000162946.22	DISC1	27185	c("ENST00000295051", "ENST00000317586", "ENST00000366632", "ENST00000366633", "ENST00000366636", "ENST00000366637", "ENST00000422590", "ENST00000427560", "ENST00000439617", "ENST00000468399", "ENST00000535944", "ENST00000535983", "ENST00000537876", "ENST00000539444", "ENST00000602281", "ENST00000602600", "ENST00000602700", "ENST00000602713", "ENST00000602822", "ENST00000602873", "ENST00000620189"…	0.826	1.67	7.91	0.00905	0.283	2.04
5	1.7e+08	1.7e+08	446000	+	ENSG00000134516	DOCK2	protein_coding	chromosome	dedicator of cytokinesis 2 [Source:HGNC Symbol;Acc:HGNC:2988]	ENSG00000134516.17	DOCK2	1794	c("ENST00000433448", "ENST00000518056", "ENST00000519223", "ENST00000519628", "ENST00000519734", "ENST00000519868", "ENST00000520181", "ENST00000520450", "ENST00000520836", "ENST00000520908", "ENST00000522138", "ENST00000522994", "ENST00000523351", "ENST00000523684", "ENST00000524185", "ENST00000540750", "ENST00000648250", "ENST00000648741")	1.08	2.78	7.91	0.00907	0.283	2.04
2	1.13e+08	1.13e+08	58500	+	ENSG00000136682	CBWD2	protein_coding	chromosome	COBW domain containing 2 [Source:HGNC Symbol;Acc:HGNC:17907]	ENSG00000136682.15	CBWD2	150472	c("ENST00000259199", "ENST00000358604", "ENST00000416503", "ENST00000433343", "ENST00000456188", "ENST00000463627", "ENST00000468417", "ENST00000479583", "ENST00000490323", "ENST00000490446", "ENST00000492566")	-0.356	5.1	7.91	0.00907	0.283	2.04
X	305000	319000	14300	-	ENSG00000178605	GTPBP6	protein_coding	chromosome	GTP binding protein 6 (putative) [Source:HGNC Symbol;Acc:HGNC:30189]	ENSG00000178605.13	GTPBP6	8225	c("ENST00000326153", "ENST00000485332")	-0.267	4.75	7.91	0.00907	0.283	2.04
20	38800000	38900000	117000	+	ENSG00000101445	PPP1R16B	protein_coding	chromosome	protein phosphatase 1 regulatory subunit 16B [Source:HGNC Symbol;Acc:HGNC:15850]	ENSG00000101445.10	PPP1R16B	26051	c("ENST00000299824", "ENST00000373331", "ENST00000463749", "ENST00000468265")	1.13	3.1	7.9	0.00909	0.283	2.04
8	81800000	81800000	43300	-	ENSG00000104497	SNX16	protein_coding	chromosome	sorting nexin 16 [Source:HGNC Symbol;Acc:HGNC:14980]	ENSG00000104497.14	SNX16	64089	c("ENST00000345957", "ENST00000353788", "ENST00000396330", "ENST00000518183", "ENST00000519119", "ENST00000519212", "ENST00000519817", "ENST00000520618", "ENST00000521773", "ENST00000521810", "ENST00000523757", "ENST00000615066")	-0.47	4.78	7.9	0.00911	0.283	2.04
1	40600000	40700000	45000	-	ENSG00000117016	RIMS3	protein_coding	chromosome	regulating synaptic membrane exocytosis 3 [Source:HGNC Symbol;Acc:HGNC:21292]	ENSG00000117016.10	RIMS3	9783	c("ENST00000372683", "ENST00000372684")	-0.725	5.51	7.89	0.00913	0.283	2.04
20	62100000	62200000	38700	+	ENSG00000184402	SS18L1	protein_coding	chromosome	SS18L1 subunit of BAF chromatin remodeling complex [Source:HGNC Symbol;Acc:HGNC:15592]	ENSG00000184402.15	SS18L1	26039	c("ENST00000331758", "ENST00000370848", "ENST00000450482", "ENST00000491916", "ENST00000492466")	-0.337	4.26	7.89	0.00913	0.283	2.04
12	8530000	8540000	7600	-	ENSG00000166523	CLEC4E	protein_coding	chromosome	C-type lectin domain family 4 member E [Source:HGNC Symbol;Acc:HGNC:14555]	ENSG00000166523.8	CLEC4E	26253	c("ENST00000299663", "ENST00000446457", "ENST00000446809", "ENST00000450725", "ENST00000537698", "ENST00000545274")	1.53	0.157	7.89	0.00914	0.283	2.04
19	44900000	44900000	5100	+	ENSG00000130208	APOC1	protein_coding	chromosome	apolipoprotein C1 [Source:HGNC Symbol;Acc:HGNC:607]	ENSG00000130208.9	APOC1	341	c("ENST00000586638", "ENST00000588750", "ENST00000588802", "ENST00000589078", "ENST00000589781", "ENST00000590334", "ENST00000592176", "ENST00000592535", "ENST00000592885")	2.49	2.05	7.85	0.0093	0.288	2.03
3	1.14e+08	1.14e+08	97300	+	ENSG00000072858	SIDT1	protein_coding	chromosome	SID1 transmembrane family member 1 [Source:HGNC Symbol;Acc:HGNC:25967]	ENSG00000072858.10	SIDT1	54847	c("ENST00000264852", "ENST00000393830", "ENST00000463226", "ENST00000465803", "ENST00000468728", "ENST00000480746", "ENST00000481891", "ENST00000483946", "ENST00000488390", "ENST00000491730", "ENST00000492863", "ENST00000498152")	1.55	0.544	7.84	0.00936	0.288	2.03
14	1.06e+08	1.06e+08	540	-	ENSG00000211943	IGHV3-15	IG_V_gene	chromosome	immunoglobulin heavy variable 3-15 [Source:HGNC Symbol;Acc:HGNC:5582]	ENSG00000211943.2	IGHV3-15	NA	ENST00000390603	3.54	3.89	7.83	0.00936	0.288	2.03
13	45200000	45200000	1860	-	ENSG00000180332	KCTD4	protein_coding	chromosome	potassium channel tetramerization domain containing 4 [Source:HGNC Symbol;Acc:HGNC:23227]	ENSG00000180332.6	KCTD4	386618	ENST00000379108	-1.78	0.918	7.83	0.00938	0.288	2.03
2	89200000	89200000	506	-	ENSG00000244575	IGKV1-27	IG_V_gene	chromosome	immunoglobulin kappa variable 1-27 [Source:HGNC Symbol;Acc:HGNC:5735]	ENSG00000244575.3	IGKV1-27	NA	ENST00000498435	2.31	3.97	7.82	0.00942	0.288	2.03
1	27600000	27600000	23100	-	ENSG00000000938	FGR	protein_coding	chromosome	FGR proto-oncogene, Src family tyrosine kinase [Source:HGNC Symbol;Acc:HGNC:3697]	ENSG00000000938.13	FGR	2268	c("ENST00000374003", "ENST00000374004", "ENST00000374005", "ENST00000399173", "ENST00000457296", "ENST00000468038", "ENST00000475472")	0.973	2.32	7.81	0.00946	0.288	2.02
9	1.28e+08	1.28e+08	39700	-	ENSG00000106991	ENG	protein_coding	chromosome	endoglin [Source:HGNC Symbol;Acc:HGNC:3349]	ENSG00000106991.13	ENG	2022	c("ENST00000344849", "ENST00000373203", "ENST00000462196", "ENST00000480266", "ENST00000486329")	0.95	5.29	7.81	0.00947	0.288	2.02
1	1340000	1350000	14100	-	ENSG00000107404	DVL1	protein_coding	chromosome	dishevelled segment polarity protein 1 [Source:HGNC Symbol;Acc:HGNC:3084]	ENSG00000107404.20	DVL1	1855	c("ENST00000378888", "ENST00000378891", "ENST00000472445", "ENST00000610709", "ENST00000631679", "ENST00000632445", "ENST00000633096", "ENST00000634054")	-0.433	6.33	7.81	0.00947	0.288	2.02
13	72800000	72800000	29900	-	ENSG00000083520	DIS3	protein_coding	chromosome	DIS3 homolog, exosome endoribonuclease and 3'-5' exoribonuclease [Source:HGNC Symbol;Acc:HGNC:20604]	ENSG00000083520.15	DIS3	22894	c("ENST00000377767", "ENST00000377780", "ENST00000475871", "ENST00000490646", "ENST00000545453")	0.301	5.8	7.8	0.00948	0.288	2.02
10	71800000	71900000	35000	-	ENSG00000197746	PSAP	protein_coding	chromosome	prosaposin [Source:HGNC Symbol;Acc:HGNC:9498]	ENSG00000197746.14	PSAP	5660	c("ENST00000394934", "ENST00000394936", "ENST00000493143", "ENST00000495196", "ENST00000610929", "ENST00000633965")	0.424	8.83	7.8	0.00948	0.288	2.02
10	69100000	69100000	16700	+	ENSG00000122862	SRGN	protein_coding	chromosome	serglycin [Source:HGNC Symbol;Acc:HGNC:9361]	ENSG00000122862.5	SRGN	5552	c("ENST00000242465", "ENST00000462445")	1.09	5.5	7.79	0.00953	0.289	2.02
11	88300000	88300000	44200	-	ENSG00000109861	CTSC	protein_coding	chromosome	cathepsin C [Source:HGNC Symbol;Acc:HGNC:2528]	ENSG00000109861.16	CTSC	1075	c("ENST00000227266", "ENST00000393301", "ENST00000524463", "ENST00000527018", "ENST00000528020", "ENST00000529974", "ENST00000533865", "ENST00000533897", "ENST00000534131")	0.323	6.55	7.78	0.00957	0.29	2.02
3	11300000	11600000	285000	+	ENSG00000197548	ATG7	protein_coding	chromosome	autophagy related 7 [Source:HGNC Symbol;Acc:HGNC:16935]	ENSG00000197548.12	ATG7	10533	c("ENST00000354449", "ENST00000354956", "ENST00000414717", "ENST00000418682", "ENST00000419112", "ENST00000423116", "ENST00000424071", "ENST00000427759", "ENST00000434066", "ENST00000435760", "ENST00000444619", "ENST00000446110", "ENST00000446450", "ENST00000451513", "ENST00000451830", "ENST00000460291", "ENST00000460444", "ENST00000461278", "ENST00000464282", "ENST00000467121", "ENST00000469654"…	0.35	4.09	7.77	0.00963	0.291	2.02
7	817000	896000	79800	+	ENSG00000164828	SUN1	protein_coding	chromosome	Sad1 and UNC84 domain containing 1 [Source:HGNC Symbol;Acc:HGNC:18587]	ENSG00000164828.18	SUN1	23353	c("ENST00000340926", "ENST00000389574", "ENST00000401592", "ENST00000403868", "ENST00000405266", "ENST00000413171", "ENST00000419312", "ENST00000421580", "ENST00000424128", "ENST00000425407", "ENST00000427969", "ENST00000429178", "ENST00000433212", "ENST00000435699", "ENST00000439679", "ENST00000440380", "ENST00000450538", "ENST00000450881", "ENST00000452783", "ENST00000457378", "ENST00000457598"…
ENST00000471349, "ENST00000475971", "ENST00000477950", "ENST00000480475", "ENST00000483996", "ENST00000488628", "ENST00000493681", "ENST00000497943")	-0.266	6.54	7.76	0.00967	0.291	2.01
12	1.09e+08	1.09e+08	11700	-	ENSG00000110876	SELPLG	protein_coding	chromosome	selectin P ligand [Source:HGNC Symbol;Acc:HGNC:10722]	ENSG00000110876.9	SELPLG	6404	c("ENST00000228463", "ENST00000388962", "ENST00000550948")	1.06	3.17	7.75	0.0097	0.291	2.01
16	84400000	84500000	95700	+	ENSG00000064270	ATP2C2	protein_coding	chromosome	ATPase secretory pathway Ca2+ transporting 2 [Source:HGNC Symbol;Acc:HGNC:29103]	ENSG00000064270.12	ATP2C2	9914	c("ENST00000262429", "ENST00000416219", "ENST00000420010", "ENST00000563340", "ENST00000564099", "ENST00000565546", "ENST00000565631", "ENST00000565927", "ENST00000566874", "ENST00000567222", "ENST00000567629", "ENST00000567892", "ENST00000568160", "ENST00000569207", "ENST00000624933")	-1.08	3.16	7.74	0.00974	0.291	2.01
1	27900000	27900000	14100	+	ENSG00000130775	THEMIS2	protein_coding	chromosome	thymocyte selection associated family member 2 [Source:HGNC Symbol;Acc:HGNC:16839]	ENSG00000130775.16	THEMIS2	9473	c("ENST00000328928", "ENST00000373921", "ENST00000373925", "ENST00000373927", "ENST00000427466", "ENST00000442118", "ENST00000456990", "ENST00000466068", "ENST00000467258", "ENST00000482828", "ENST00000492877")	1.21	3.73	7.74	0.00974	0.291	2.01
6	3.7e+07	3.7e+07	23400	+	ENSG00000146192	FGD2	protein_coding	chromosome	FYVE, RhoGEF and PH domain containing 2 [Source:HGNC Symbol;Acc:HGNC:3664]	ENSG00000146192.15	FGD2	221472	c("ENST00000274963", "ENST00000373535", "ENST00000459781", "ENST00000464083", "ENST00000470273", "ENST00000487920", "ENST00000487975", "ENST00000489356", "ENST00000493635", "ENST00000494343", "ENST00000497659")	-0.498	3.82	7.74	0.00975	0.291	2.01
16	85700000	85700000	13900	-	ENSG00000131153	GINS2	protein_coding	chromosome	GINS complex subunit 2 [Source:HGNC Symbol;Acc:HGNC:24575]	ENSG00000131153.9	GINS2	51659	c("ENST00000253462", "ENST00000595355", "ENST00000596233")	-0.546	2.58	7.74	0.00976	0.291	2.01
12	64700000	64800000	46000	-	ENSG00000135677	GNS	protein_coding	chromosome	glucosamine (N-acetyl)-6-sulfatase [Source:HGNC Symbol;Acc:HGNC:4422]	ENSG00000135677.11	GNS	2799	c("ENST00000258145", "ENST00000418919", "ENST00000537823", "ENST00000540196", "ENST00000540883", "ENST00000541781", "ENST00000542058", "ENST00000543646", "ENST00000545273")	0.45	5.78	7.73	0.00978	0.291	2.01
12	57200000	57300000	7740	-	ENSG00000185482	STAC3	protein_coding	chromosome	SH3 and cysteine rich domain 3 [Source:HGNC Symbol;Acc:HGNC:28423]	ENSG00000185482.8	STAC3	246329	c("ENST00000332782", "ENST00000546246", "ENST00000553294", "ENST00000553489", "ENST00000554003", "ENST00000554578", "ENST00000557176")	0.868	-0.342	7.73	0.0098	0.291	2.01
19	4320000	4340000	18700	-	ENSG00000178078	STAP2	protein_coding	chromosome	signal transducing adaptor family member 2 [Source:HGNC Symbol;Acc:HGNC:30430]	ENSG00000178078.11	STAP2	55620	c("ENST00000594605", "ENST00000596242", "ENST00000597593", "ENST00000598443", "ENST00000599736", "ENST00000600324", "ENST00000601179", "ENST00000601482", "ENST00000601956", "ENST00000602007")	-0.303	6	7.72	0.00982	0.291	2.01
20	54200000	54200000	20500	-	ENSG00000019186	CYP24A1	protein_coding	chromosome	cytochrome P450 family 24 subfamily A member 1 [Source:HGNC Symbol;Acc:HGNC:2602]	ENSG00000019186.10	CYP24A1	1591	c("ENST00000216862", "ENST00000395954", "ENST00000395955", "ENST00000460643", "ENST00000472970", "ENST00000487593")	1.27	4.68	7.72	0.00983	0.291	2.01
14	49600000	49600000	2680	+	ENSG00000168282	MGAT2	protein_coding	chromosome	mannosyl (alpha-1,6-)-glycoprotein beta-1,2-N-acetylglucosaminyltransferase [Source:HGNC Symbol;Acc:HGNC:7045]	ENSG00000168282.6	MGAT2	4247	ENST00000305386	0.351	4.78	7.7	0.0099	0.292	2
1	2.29e+08	2.29e+08	34800	+	ENSG00000168118	RAB4A	protein_coding	chromosome	RAB4A, member RAS oncogene family [Source:HGNC Symbol;Acc:HGNC:9781]	ENSG00000168118.12	RAB4A	5867	c("ENST00000366690", "ENST00000473894", "ENST00000481981", "ENST00000489342", "ENST00000618010")	-0.409	5.7	7.7	0.00991	0.292	2
3	52700000	52700000	6190	+	ENSG00000114902	SPCS1	protein_coding	chromosome	signal peptidase complex subunit 1 [Source:HGNC Symbol;Acc:HGNC:23401]	ENSG00000114902.14	SPCS1	28972	c("ENST00000233025", "ENST00000423431", "ENST00000448693", "ENST00000474945", "ENST00000619898")	0.366	6.07	7.67	0.01	0.295	2
11	67400000	67400000	10600	+	ENSG00000172508	CARNS1	protein_coding	chromosome	carnosine synthase 1 [Source:HGNC Symbol;Acc:HGNC:29268]	ENSG00000172508.10	CARNS1	57571	c("ENST00000307823", "ENST00000445895", "ENST00000525907", "ENST00000529925", "ENST00000531040", "ENST00000531388", "ENST00000531958")	0.644	-0.59	7.68	0.01	0.294	2
22	43200000	43300000	146000	-	ENSG00000159307	SCUBE1	protein_coding	chromosome	signal peptide, CUB domain and EGF like domain containing 1 [Source:HGNC Symbol;Acc:HGNC:13441]	ENSG00000159307.19	SCUBE1	80274	c("ENST00000290460", "ENST00000360835", "ENST00000449304", "ENST00000461595", "ENST00000470433", "ENST00000477991", "ENST00000480833", "ENST00000615096")	1.6	-0.727	7.65	0.0101	0.297	1.99
8	23100000	23100000	14800	+	ENSG00000173535	TNFRSF10C	protein_coding	chromosome	TNF receptor superfamily member 10c [Source:HGNC Symbol;Acc:HGNC:11906]	ENSG00000173535.14	TNFRSF10C	8794	c("ENST00000356864", "ENST00000517558", "ENST00000518135")	1.55	0.473	7.66	0.0101	0.296	2
22	37200000	37200000	19200	-	ENSG00000128340	RAC2	protein_coding	chromosome	Rac family small GTPase 2 [Source:HGNC Symbol;Acc:HGNC:9802]	ENSG00000128340.15	RAC2	5880	c("ENST00000249071", "ENST00000401529", "ENST00000405484", "ENST00000406508", "ENST00000441619", "ENST00000469532", "ENST00000481215")	1.15	4.02	7.64	0.0102	0.297	1.99
15	75200000	75200000	16500	+	ENSG00000167173	C15orf39	protein_coding	chromosome	chromosome 15 open reading frame 39 [Source:HGNC Symbol;Acc:HGNC:24497]	ENSG00000167173.19	C15orf39	56905	c("ENST00000360639", "ENST00000394987", "ENST00000562637", "ENST00000563905", "ENST00000564848", "ENST00000565074", "ENST00000567617")	0.487	4.61	7.63	0.0102	0.299	1.99
15	40100000	40100000	21000	-	ENSG00000104081	BMF	protein_coding	chromosome	Bcl2 modifying factor [Source:HGNC Symbol;Acc:HGNC:24132]	ENSG00000104081.14	BMF	90427	c("ENST00000354670", "ENST00000397573", "ENST00000431415", "ENST00000557870", "ENST00000558057", "ENST00000558774", "ENST00000559701", "ENST00000560430", "ENST00000561282", "ENST00000561360")	0.708	3.29	7.61	0.0103	0.3	1.99
8	27300000	27500000	148000	+	ENSG00000120899	PTK2B	protein_coding	chromosome	protein tyrosine kinase 2 beta [Source:HGNC Symbol;Acc:HGNC:9612]	ENSG00000120899.18	PTK2B	2185	c("ENST00000346049", "ENST00000397497", "ENST00000397501", "ENST00000412793", "ENST00000420218", "ENST00000461615", "ENST00000482543", "ENST00000495097", "ENST00000496920", "ENST00000517339", "ENST00000519512", "ENST00000519650", "ENST00000521000", "ENST00000521164", "ENST00000522245", "ENST00000522338", "ENST00000522517")	0.621	4.7	7.6	0.0103	0.301	1.99
6	88100000	88200000	26500	-	ENSG00000118432	CNR1	protein_coding	chromosome	cannabinoid receptor 1 [Source:HGNC Symbol;Acc:HGNC:2159]	ENSG00000118432.12	CNR1	1268	c("ENST00000362094", "ENST00000369499", "ENST00000369501", "ENST00000428600", "ENST00000468898", "ENST00000549890", "ENST00000551417")	1.21	0.187	7.59	0.0104	0.302	1.98
1	2.03e+08	2.03e+08	17500	+	ENSG00000163444	TMEM183A	protein_coding	chromosome	transmembrane protein 183A [Source:HGNC Symbol;Acc:HGNC:20173]	ENSG00000163444.12	TMEM183A	92703	c("ENST00000367242", "ENST00000463015", "ENST00000468449", "ENST00000488097", "ENST00000543891")	-0.217	6.1	7.58	0.0104	0.302	1.98
9	1.21e+08	1.21e+08	31300	-	ENSG00000148175	STOM	protein_coding	chromosome	stomatin [Source:HGNC Symbol;Acc:HGNC:3383]	ENSG00000148175.13	STOM	2040	c("ENST00000286713", "ENST00000347359", "ENST00000538954")	0.669	7.44	7.56	0.0105	0.302	1.98
6	1.39e+08	1.39e+08	51900	-	ENSG00000164440	TXLNB	protein_coding	chromosome	taxilin beta [Source:HGNC Symbol;Acc:HGNC:21617]	ENSG00000164440.15	TXLNB	167838	c("ENST00000358430", "ENST00000367652")	1.1	0.626	7.57	0.0105	0.302	1.98
19	53500000	53600000	60700	+	ENSG00000130844	ZNF331	protein_coding	chromosome	zinc finger protein 331 [Source:HGNC Symbol;Acc:HGNC:15489]	ENSG00000130844.18	ZNF331	55422	c("ENST00000253144", "ENST00000411977", "ENST00000449416", "ENST00000502248", "ENST00000502616", "ENST00000504033", "ENST00000504493", "ENST00000504940", "ENST00000505426", "ENST00000505949", "ENST00000509069", "ENST00000509585", "ENST00000511154", "ENST00000511567", "ENST00000511593", "ENST00000512387", "ENST00000513265", "ENST00000513929", "ENST00000513999", "ENST00000514374", "ENST00000647573"…
ENST00000649816, "ENST00000650177")	0.659	3.35	7.54	0.0106	0.302	1.97
15	40800000	40800000	3640	+	ENSG00000137880	GCHFR	protein_coding	chromosome	GTP cyclohydrolase I feedback regulator [Source:HGNC Symbol;Acc:HGNC:4194]	ENSG00000137880.6	GCHFR	2644	c("ENST00000260447", "ENST00000558467", "ENST00000558670", "ENST00000559445", "ENST00000559932", "ENST00000561160")	0.654	2.54	7.55	0.0106	0.302	1.98
11	1.19e+08	1.19e+08	13000	-	ENSG00000149428	HYOU1	protein_coding	chromosome	hypoxia up-regulated 1 [Source:HGNC Symbol;Acc:HGNC:16931]	ENSG00000149428.19	HYOU1	10525	c("ENST00000526354", "ENST00000526656", "ENST00000527038", "ENST00000527738", "ENST00000529174", "ENST00000530467", "ENST00000530473", "ENST00000531682", "ENST00000531694", "ENST00000531968", "ENST00000532421", "ENST00000532519", "ENST00000533381", "ENST00000534233", "ENST00000543287", "ENST00000610597", "ENST00000612687", "ENST00000614668", "ENST00000614711", "ENST00000617285", "ENST00000621959"…	0.531	6.22	7.55	0.0106	0.302	1.98
1	1.53e+08	1.53e+08	625	+	ENSG00000186844	LCE1A	protein_coding	chromosome	late cornified envelope 1A [Source:HGNC Symbol;Acc:HGNC:29459]	ENSG00000186844.6	LCE1A	353131	ENST00000335123	-2.56	0.457	7.55	0.0106	0.302	1.97
6	31700000	31800000	23000	+	ENSG00000204410	MSH5	protein_coding	chromosome	mutS homolog 5 [Source:HGNC Symbol;Acc:HGNC:7328]	ENSG00000204410.15	MSH5	4439	c("ENST00000375703", "ENST00000375740", "ENST00000375750", "ENST00000375755", "ENST00000395853", "ENST00000423982", "ENST00000425703", "ENST00000429846", "ENST00000450148", "ENST00000463094", "ENST00000463144", "ENST00000467319", "ENST00000468136", "ENST00000468602", "ENST00000482280", "ENST00000484309", "ENST00000494458", "ENST00000494646", "ENST00000497269", "ENST00000650702", "ENST00000652715")	0.679	1.06	7.55	0.0106	0.302	1.98
7	1.51e+08	1.51e+08	4720	+	ENSG00000002933	TMEM176A	protein_coding	chromosome	transmembrane protein 176A [Source:HGNC Symbol;Acc:HGNC:24930]	ENSG00000002933.9	TMEM176A	55365	c("ENST00000004103", "ENST00000461345", "ENST00000462826", "ENST00000468689", "ENST00000474166", "ENST00000475007", "ENST00000475536", "ENST00000475710", "ENST00000481305", "ENST00000484928", "ENST00000494349")	1.47	3.37	7.53	0.0107	0.302	1.97
11	2440000	2850000	404000	+	ENSG00000053918	KCNQ1	protein_coding	chromosome	potassium voltage-gated channel subfamily Q member 1 [Source:HGNC Symbol;Acc:HGNC:6294]	ENSG00000053918.17	KCNQ1	3784	c("ENST00000155840", "ENST00000335475", "ENST00000345015", "ENST00000380776", "ENST00000496887", "ENST00000526095", "ENST00000646564")	0.95	1.1	7.53	0.0107	0.302	1.97
7	90500000	91200000	744000	+	ENSG00000058091	CDK14	protein_coding	chromosome	cyclin dependent kinase 14 [Source:HGNC Symbol;Acc:HGNC:8883]	ENSG00000058091.17	CDK14	5218	c("ENST00000265741", "ENST00000380050", "ENST00000406263", "ENST00000430760", "ENST00000431029", "ENST00000436577", "ENST00000446224", "ENST00000446790", "ENST00000449528", "ENST00000456689", "ENST00000460493", "ENST00000478540", "ENST00000484035", "ENST00000487145", "ENST00000496279")	1.16	2.75	7.52	0.0107	0.302	1.97
3	98500000	98500000	25200	-	ENSG00000080822	CLDND1	protein_coding	chromosome	claudin domain containing 1 [Source:HGNC Symbol;Acc:HGNC:1322]	ENSG00000080822.17	CLDND1	56650	c("ENST00000341181", "ENST00000394180", "ENST00000394181", "ENST00000394185", "ENST00000502288", "ENST00000502299", "ENST00000502980", "ENST00000503004", "ENST00000503621", "ENST00000503799", "ENST00000506575", "ENST00000506885", "ENST00000506927", "ENST00000507411", "ENST00000507874", "ENST00000507944", "ENST00000508071", "ENST00000508503", "ENST00000508659", "ENST00000508902", "ENST00000510541"…
ENST00000513873, "ENST00000513988", "ENST00000514537", "ENST00000515620")	-0.261	6.98	7.52	0.0107	0.302	1.97
20	18500000	18600000	53900	+	ENSG00000101310	SEC23B	protein_coding	chromosome	SEC23 homolog B, coat complex II component [Source:HGNC Symbol;Acc:HGNC:10702]	ENSG00000101310.17	SEC23B	10483	c("ENST00000262544", "ENST00000336714", "ENST00000377465", "ENST00000422877", "ENST00000450074", "ENST00000474619", "ENST00000494645", "ENST00000643747", "ENST00000645851", "ENST00000646240", "ENST00000650089")	0.251	5.84	7.53	0.0107	0.302	1.97
CHR_HSCHR14_3_CTG1	1.06e+08	1.06e+08	2300	-	ENSG00000282184	IGHG3	IG_C_gene	chromosome	immunoglobulin heavy constant gamma 3 (G3m marker) [Source:HGNC Symbol;Acc:HGNC:5527]	ENSG00000282184.2	IGHG3	NA	ENST00000632774	4.98	8.62	7.53	0.0107	0.302	1.97
11	68100000	68100000	68600	-	ENSG00000110721	CHKA	protein_coding	chromosome	choline kinase alpha [Source:HGNC Symbol;Acc:HGNC:1937]	ENSG00000110721.12	CHKA	1119	c("ENST00000265689", "ENST00000356135", "ENST00000525155", "ENST00000528235", "ENST00000530730", "ENST00000531341", "ENST00000533728", "ENST00000533910")	0.683	1.42	7.51	0.0108	0.302	1.97
7	1.51e+08	1.51e+08	58600	+	ENSG00000133612	AGAP3	protein_coding	chromosome	ArfGAP with GTPase domain, ankyrin repeat and PH domain 3 [Source:HGNC Symbol;Acc:HGNC:16923]	ENSG00000133612.19	AGAP3	116988	c("ENST00000335367", "ENST00000397238", "ENST00000461065", "ENST00000463179", "ENST00000463381", "ENST00000467250", "ENST00000467724", "ENST00000468796", "ENST00000469901", "ENST00000473140", "ENST00000473312", "ENST00000473633", "ENST00000475145", "ENST00000476375", "ENST00000478320", "ENST00000479901", "ENST00000480106", "ENST00000483971", "ENST00000485904", "ENST00000486946", "ENST00000490097"…	-0.316	5.86	7.51	0.0108	0.302	1.97
1	54800000	54800000	36200	+	ENSG00000162398	LEXM	protein_coding	chromosome	lymphocyte expansion molecule [Source:HGNC Symbol;Acc:HGNC:26854]	ENSG00000162398.11	LEXM	163747	c("ENST00000358193", "ENST00000371273")	0.851	1.46	7.5	0.0108	0.302	1.97
1	1.62e+08	1.62e+08	8770	-	ENSG00000162747	FCGR3B	protein_coding	chromosome	Fc fragment of IgG receptor IIIb [Source:HGNC Symbol;Acc:HGNC:3620]	ENSG00000162747.11	FCGR3B	2215	c("ENST00000367964", "ENST00000421702", "ENST00000531221", "ENST00000533780", "ENST00000534489", "ENST00000534776", "ENST00000613418", "ENST00000614870", "ENST00000650385")	1.9	2.89	7.5	0.0108	0.302	1.97
11	72800000	72800000	39000	-	ENSG00000214530	STARD10	protein_coding	chromosome	StAR related lipid transfer domain containing 10 [Source:HGNC Symbol;Acc:HGNC:10666]	ENSG00000214530.9	STARD10	10809	c("ENST00000334805", "ENST00000400925", "ENST00000535054", "ENST00000535075", "ENST00000535267", "ENST00000536290", "ENST00000536377", "ENST00000536728", "ENST00000537351", "ENST00000537947", "ENST00000538009", "ENST00000538437", "ENST00000538536", "ENST00000539138", "ENST00000540587", "ENST00000542989", "ENST00000543089", "ENST00000543304", "ENST00000544767", "ENST00000545082", "ENST00000546314")	-0.425	5.52	7.51	0.0108	0.302	1.97
22	42400000	42400000	52000	-	ENSG00000235568	NFAM1	protein_coding	chromosome	NFAT activating protein with ITAM motif 1 [Source:HGNC Symbol;Acc:HGNC:29872]	ENSG00000235568.6	NFAM1	150372	c("ENST00000329021", "ENST00000355469")	0.993	1.84	7.51	0.0108	0.302	1.97
1	20700000	20700000	9780	-	ENSG00000244038	DDOST	protein_coding	chromosome	dolichyl-diphosphooligosaccharide--protein glycosyltransferase non-catalytic subunit [Source:HGNC Symbol;Acc:HGNC:2728]	ENSG00000244038.9	DDOST	1650	c("ENST00000375048", "ENST00000415136", "ENST00000464364", "ENST00000475210", "ENST00000477229", "ENST00000602624")	0.354	7.11	7.5	0.0108	0.302	1.97
7	16800000	16800000	41600	-	ENSG00000106541	AGR2	protein_coding	chromosome	anterior gradient 2, protein disulphide isomerase family member [Source:HGNC Symbol;Acc:HGNC:328]	ENSG00000106541.12	AGR2	10551	c("ENST00000401412", "ENST00000412973", "ENST00000419304", "ENST00000450569", "ENST00000468419", "ENST00000486219", "ENST00000489523")	1.14	0.804	7.47	0.0109	0.304	1.96
3	99600000	99800000	161000	+	ENSG00000144810	COL8A1	protein_coding	chromosome	collagen type VIII alpha 1 chain [Source:HGNC Symbol;Acc:HGNC:2215]	ENSG00000144810.16	COL8A1	1295	c("ENST00000261037", "ENST00000273342", "ENST00000452013", "ENST00000462604", "ENST00000463753", "ENST00000474648", "ENST00000483969", "ENST00000621757", "ENST00000652472")	0.988	3.1	7.49	0.0109	0.303	1.96
17	21200000	21200000	17300	-	ENSG00000178307	TMEM11	protein_coding	chromosome	transmembrane protein 11 [Source:HGNC Symbol;Acc:HGNC:16823]	ENSG00000178307.9	TMEM11	8834	c("ENST00000317635", "ENST00000577419", "ENST00000583264", "ENST00000583929", "ENST00000584432", "ENST00000584732")	-0.279	4.17	7.49	0.0109	0.303	1.96
19	39300000	39300000	8770	-	ENSG00000128011	LRFN1	protein_coding	chromosome	leucine rich repeat and fibronectin type III domain containing 1 [Source:HGNC Symbol;Acc:HGNC:29290]	ENSG00000128011.4	LRFN1	57622	ENST00000248668	0.765	0.807	7.45	0.0111	0.307	1.96
2	24100000	24200000	93100	+	ENSG00000219626	FAM228B	protein_coding	chromosome	family with sequence similarity 228 member B [Source:HGNC Symbol;Acc:HGNC:24736]	ENSG00000219626.9	FAM228B	375190	c("ENST00000460686", "ENST00000461972", "ENST00000469867", "ENST00000486967", "ENST00000611127", "ENST00000611138", "ENST00000611917", "ENST00000613899", "ENST00000615135", "ENST00000615575")	0.589	2.19	7.44	0.0111	0.307	1.96
19	1570000	1590000	19300	-	ENSG00000071655	MBD3	protein_coding	chromosome	methyl-CpG binding domain protein 3 [Source:HGNC Symbol;Acc:HGNC:6918]	ENSG00000071655.18	MBD3	53615	c("ENST00000156825", "ENST00000434436", "ENST00000585903", "ENST00000585967", "ENST00000589064", "ENST00000589901", "ENST00000590550", "ENST00000590830", "ENST00000592012", "ENST00000592361", "ENST00000592965")	-0.272	5.76	7.42	0.0112	0.308	1.95
X	23700000	23700000	22100	+	ENSG00000123131	PRDX4	protein_coding	chromosome	peroxiredoxin 4 [Source:HGNC Symbol;Acc:HGNC:17169]	ENSG00000123131.13	PRDX4	10549	c("ENST00000379331", "ENST00000379341", "ENST00000379349", "ENST00000439422", "ENST00000495599")	0.541	5.91	7.41	0.0112	0.308	1.95
11	3670000	3800000	127000	-	ENSG00000110713	NUP98	protein_coding	chromosome	nucleoporin 98 [Source:HGNC Symbol;Acc:HGNC:8068]	ENSG00000110713.17	NUP98	4928	c("ENST00000324932", "ENST00000355260", "ENST00000359171", "ENST00000397004", "ENST00000397007", "ENST00000397013", "ENST00000429801", "ENST00000461047", "ENST00000469881", "ENST00000482690", "ENST00000483285", "ENST00000488828", "ENST00000524563", "ENST00000527104", "ENST00000529063", "ENST00000529379", "ENST00000530345", "ENST00000530516", "ENST00000532475", "ENST00000533346", "ENST00000650171")	0.31	5.77	7.4	0.0113	0.308	1.95
11	66900000	66900000	3830	+	ENSG00000173621	LRFN4	protein_coding	chromosome	leucine rich repeat and fibronectin type III domain containing 4 [Source:HGNC Symbol;Acc:HGNC:28456]	ENSG00000173621.9	LRFN4	78999	c("ENST00000309602", "ENST00000393952", "ENST00000531590")	-0.513	3.39	7.39	0.0113	0.308	1.95
1	1.48e+08	1.48e+08	17200	-	ENSG00000265107	GJA5	protein_coding	chromosome	gap junction protein alpha 5 [Source:HGNC Symbol;Acc:HGNC:4279]	ENSG00000265107.3	GJA5	2702	c("ENST00000430508", "ENST00000579774", "ENST00000621517")	0.92	1.98	7.39	0.0113	0.308	1.95
16	29700000	29700000	35400	+	ENSG00000103485	QPRT	protein_coding	chromosome	quinolinate phosphoribosyltransferase [Source:HGNC Symbol;Acc:HGNC:9755]	ENSG00000103485.19	QPRT	23475	c("ENST00000219771", "ENST00000395384", "ENST00000449759", "ENST00000562473", "ENST00000564967")	1.1	1.42	7.38	0.0114	0.308	1.94
17	75800000	75800000	41000	+	ENSG00000132478	UNK	protein_coding	chromosome	unk zinc finger [Source:HGNC Symbol;Acc:HGNC:29369]	ENSG00000132478.10	UNK	85451	c("ENST00000586217", "ENST00000586527", "ENST00000587258", "ENST00000587501", "ENST00000589666", "ENST00000589790", "ENST00000592074", "ENST00000592629")	-0.353	4.95	7.37	0.0114	0.308	1.94
1	2.26e+08	2.26e+08	47400	-	ENSG00000143799	PARP1	protein_coding	chromosome	poly(ADP-ribose) polymerase 1 [Source:HGNC Symbol;Acc:HGNC:270]	ENSG00000143799.13	PARP1	142	c("ENST00000366790", "ENST00000366792", "ENST00000366794", "ENST00000463968", "ENST00000468608", "ENST00000469663", "ENST00000490921", "ENST00000491816", "ENST00000498787", "ENST00000629232")	0.326	5.86	7.38	0.0114	0.308	1.94
X	1.01e+08	1.01e+08	12900	-	ENSG00000000003	TSPAN6	protein_coding	chromosome	tetraspanin 6 [Source:HGNC Symbol;Acc:HGNC:11858]	ENSG00000000003.15	TSPAN6	7105	c("ENST00000373020", "ENST00000494424", "ENST00000496771", "ENST00000612152", "ENST00000614008")	0.487	5.03	7.36	0.0115	0.308	1.94
5	1.4e+08	1.4e+08	13800	-	ENSG00000113070	HBEGF	protein_coding	chromosome	heparin binding EGF like growth factor [Source:HGNC Symbol;Acc:HGNC:3059]	ENSG00000113070.8	HBEGF	1839	c("ENST00000230990", "ENST00000482211", "ENST00000498452")	1.72	5.24	7.36	0.0115	0.308	1.94
17	82300000	82300000	13100	-	ENSG00000141574	SECTM1	protein_coding	chromosome	secreted and transmembrane 1 [Source:HGNC Symbol;Acc:HGNC:10707]	ENSG00000141574.8	SECTM1	6398	c("ENST00000269389", "ENST00000580437", "ENST00000581691", "ENST00000581864", "ENST00000581954", "ENST00000582290", "ENST00000582563", "ENST00000583093")	0.755	4.32	7.36	0.0115	0.308	1.94
11	308000	315000	7640	+	ENSG00000185201	IFITM2	protein_coding	chromosome	interferon induced transmembrane protein 2 [Source:HGNC Symbol;Acc:HGNC:5413]	ENSG00000185201.16	IFITM2	10581	c("ENST00000399815", "ENST00000399817", "ENST00000527146", "ENST00000533141", "ENST00000602569", "ENST00000616316")	0.625	5.29	7.36	0.0115	0.308	1.94
17	41600000	41600000	6120	-	ENSG00000186832	KRT16	protein_coding	chromosome	keratin 16 [Source:HGNC Symbol;Acc:HGNC:6423]	ENSG00000186832.9	KRT16	3868	c("ENST00000301653", "ENST00000588319", "ENST00000590990", "ENST00000593067")	-0.944	13.7	7.36	0.0115	0.308	1.94
8	73300000	73300000	30700	+	ENSG00000121039	RDH10	protein_coding	chromosome	retinol dehydrogenase 10 [Source:HGNC Symbol;Acc:HGNC:19975]	ENSG00000121039.10	RDH10	157506	c("ENST00000240285", "ENST00000518870", "ENST00000519380", "ENST00000521013", "ENST00000521928")	0.837	6.3	7.34	0.0116	0.308	1.94
12	1.1e+08	1.1e+08	94500	+	ENSG00000122970	IFT81	protein_coding	chromosome	intraflagellar transport 81 [Source:HGNC Symbol;Acc:HGNC:14313]	ENSG00000122970.16	IFT81	28981	c("ENST00000242591", "ENST00000361948", "ENST00000546374", "ENST00000549009", "ENST00000550156", "ENST00000550748", "ENST00000551055", "ENST00000551273", "ENST00000552912")	-0.38	2.79	7.33	0.0116	0.308	1.93
16	50300000	50400000	55400	-	ENSG00000166164	BRD7	protein_coding	chromosome	bromodomain containing 7 [Source:HGNC Symbol;Acc:HGNC:14310]	ENSG00000166164.15	BRD7	29117	c("ENST00000394688", "ENST00000394689", "ENST00000401491", "ENST00000475877", "ENST00000562383", "ENST00000567826", "ENST00000569774")	-0.286	6.47	7.34	0.0116	0.308	1.94
17	81400000	81500000	70900	+	ENSG00000266074	BAHCC1	protein_coding	chromosome	BAH domain and coiled-coil containing 1 [Source:HGNC Symbol;Acc:HGNC:29279]	ENSG00000266074.8	BAHCC1	57597	c("ENST00000307745", "ENST00000578541", "ENST00000582709", "ENST00000583828", "ENST00000584330", "ENST00000584436", "ENST00000585224", "ENST00000625166")	-0.453	3.89	7.34	0.0116	0.308	1.94
6	1.43e+08	1.44e+08	16900	-	ENSG00000001036	FUCA2	protein_coding	chromosome	alpha-L-fucosidase 2 [Source:HGNC Symbol;Acc:HGNC:4008]	ENSG00000001036.14	FUCA2	2519	c("ENST00000002165", "ENST00000367585", "ENST00000451668")	0.431	4.55	7.32	0.0117	0.308	1.93
1	3650000	3740000	83700	+	ENSG00000078900	TP73	protein_coding	chromosome	tumor protein p73 [Source:HGNC Symbol;Acc:HGNC:12003]	ENSG00000078900.15	TP73	7161	c("ENST00000346387", "ENST00000354437", "ENST00000357733", "ENST00000378280", "ENST00000378285", "ENST00000378288", "ENST00000378290", "ENST00000378295", "ENST00000603362", "ENST00000603364", "ENST00000604074", "ENST00000604194", "ENST00000604479", "ENST00000604566")	-0.615	4.42	7.32	0.0117	0.308	1.93
1	21200000	21300000	128000	-	ENSG00000117298	ECE1	protein_coding	chromosome	endothelin converting enzyme 1 [Source:HGNC Symbol;Acc:HGNC:3146]	ENSG00000117298.16	ECE1	1889	c("ENST00000264205", "ENST00000357071", "ENST00000374893", "ENST00000415912", "ENST00000436918", "ENST00000463334", "ENST00000470394", "ENST00000473505", "ENST00000481130", "ENST00000526194", "ENST00000527991", "ENST00000528294", "ENST00000531334", "ENST00000649812")	0.787	5.15	7.31	0.0117	0.308	1.93
9	1.36e+08	1.36e+08	28400	-	ENSG00000130560	UBAC1	protein_coding	chromosome	UBA domain containing 1 [Source:HGNC Symbol;Acc:HGNC:30221]	ENSG00000130560.9	UBAC1	10422	c("ENST00000371756", "ENST00000465873", "ENST00000471163", "ENST00000478485", "ENST00000486258", "ENST00000489050")	-0.282	5.63	7.32	0.0117	0.308	1.93
19	6770000	6860000	84700	+	ENSG00000141968	VAV1	protein_coding	chromosome	vav guanine nucleotide exchange factor 1 [Source:HGNC Symbol;Acc:HGNC:12657]	ENSG00000141968.8	VAV1	7409	c("ENST00000304076", "ENST00000539284", "ENST00000594082", "ENST00000596764", "ENST00000597967", "ENST00000598270", "ENST00000599806", "ENST00000600396", "ENST00000601452", "ENST00000602142")	1.23	2.15	7.31	0.0117	0.308	1.93
8	53900000	5.4e+07	108000	+	ENSG00000147509	RGS20	protein_coding	chromosome	regulator of G protein signaling 20 [Source:HGNC Symbol;Acc:HGNC:14600]	ENSG00000147509.14	RGS20	8601	c("ENST00000276500", "ENST00000297313", "ENST00000344277", "ENST00000517405", "ENST00000517659", "ENST00000518286", "ENST00000522225", "ENST00000523064", "ENST00000523280", "ENST00000523414")	-0.748	3	7.31	0.0117	0.308	1.93
1	1.16e+08	1.16e+08	37600	+	ENSG00000163399	ATP1A1	protein_coding	chromosome	ATPase Na+/K+ transporting subunit alpha 1 [Source:HGNC Symbol;Acc:HGNC:799]	ENSG00000163399.16	ATP1A1	476	c("ENST00000295598", "ENST00000369494", "ENST00000369496", "ENST00000418797", "ENST00000440951", "ENST00000463382", "ENST00000479960", "ENST00000488733", "ENST00000491156", "ENST00000495965", "ENST00000537345")	0.585	8.68	7.32	0.0117	0.308	1.93
1	1.53e+08	1.53e+08	1790	-	ENSG00000197084	LCE1C	protein_coding	chromosome	late cornified envelope 1C [Source:HGNC Symbol;Acc:HGNC:29464]	ENSG00000197084.5	LCE1C	353133	c("ENST00000606576", "ENST00000607093")	-2.17	1.35	7.31	0.0117	0.308	1.93
15	44800000	44900000	58900	-	ENSG00000259479	SORD2P	transcribed_unprocessed_pseudogene	chromosome	sorbitol dehydrogenase 2, pseudogene [Source:HGNC Symbol;Acc:HGNC:49919]	ENSG00000259479.6	SORD2P	NA	c("ENST00000558556", "ENST00000561384", "ENST00000562107", "ENST00000564140")	-0.696	4.66	7.33	0.0117	0.308	1.93
16	56900000	56900000	12700	+	ENSG00000051108	HERPUD1	protein_coding	chromosome	homocysteine inducible ER protein with ubiquitin like domain 1 [Source:HGNC Symbol;Acc:HGNC:13744]	ENSG00000051108.15	HERPUD1	9709	c("ENST00000300302", "ENST00000344114", "ENST00000379792", "ENST00000439977", "ENST00000562914", "ENST00000563343", "ENST00000563781", "ENST00000563911", "ENST00000564678", "ENST00000565966", "ENST00000566550", "ENST00000567944", "ENST00000568358", "ENST00000568651", "ENST00000568676", "ENST00000568814", "ENST00000569429", "ENST00000569569", "ENST00000570273")	0.951	6.53	7.29	0.0118	0.308	1.93
19	45300000	45400000	21100	-	ENSG00000104884	ERCC2	protein_coding	chromosome	ERCC excision repair 2, TFIIH core complex helicase subunit [Source:HGNC Symbol;Acc:HGNC:3434]	ENSG00000104884.15	ERCC2	2068	c("ENST00000391941", "ENST00000391942", "ENST00000391944", "ENST00000391945", "ENST00000485403", "ENST00000586131", "ENST00000586441", "ENST00000586737", "ENST00000586856", "ENST00000587376", "ENST00000588652", "ENST00000591309", "ENST00000646507")	0.447	2.71	7.29	0.0118	0.308	1.93
18	36800000	36800000	51600	-	ENSG00000134779	TPGS2	protein_coding	chromosome	tubulin polyglutamylase complex subunit 2 [Source:HGNC Symbol;Acc:HGNC:24561]	ENSG00000134779.15	TPGS2	25941	c("ENST00000334295", "ENST00000383056", "ENST00000585635", "ENST00000587129", "ENST00000587207", "ENST00000587382", "ENST00000587511", "ENST00000588909", "ENST00000589049", "ENST00000590258", "ENST00000590337", "ENST00000590500", "ENST00000590652", "ENST00000590692", "ENST00000590842", "ENST00000591648", "ENST00000591823", "ENST00000591906", "ENST00000593035", "ENST00000610723", "ENST00000614939")	-0.324	5.76	7.3	0.0118	0.308	1.93
7	55400000	55600000	137000	-	ENSG00000154978	VOPP1	protein_coding	chromosome	VOPP1 WW domain binding protein [Source:HGNC Symbol;Acc:HGNC:34518]	ENSG00000154978.13	VOPP1	81552	c("ENST00000285279", "ENST00000414113", "ENST00000417399", "ENST00000418904", "ENST00000427700", "ENST00000428097", "ENST00000428648", "ENST00000433959", "ENST00000452832", "ENST00000453112", "ENST00000453256", "ENST00000454227", "ENST00000455023", "ENST00000462326", "ENST00000471168", "ENST00000481197", "ENST00000625836")	0.766	5.22	7.29	0.0118	0.308	1.93
7	1.49e+08	1.49e+08	25600	-	ENSG00000155660	PDIA4	protein_coding	chromosome	protein disulfide isomerase family A member 4 [Source:HGNC Symbol;Acc:HGNC:30167]	ENSG00000155660.11	PDIA4	9601	c("ENST00000286091", "ENST00000413966", "ENST00000466592", "ENST00000652332")	0.6	6.25	7.29	0.0118	0.308	1.93
1	1.53e+08	1.53e+08	1140	-	ENSG00000163202	LCE3D	protein_coding	chromosome	late cornified envelope 3D [Source:HGNC Symbol;Acc:HGNC:16615]	ENSG00000163202.5	LCE3D	84648	ENST00000368787	-1.51	8.23	7.29	0.0118	0.308	1.93
2	68700000	68800000	147000	+	ENSG00000163219	ARHGAP25	protein_coding	chromosome	Rho GTPase activating protein 25 [Source:HGNC Symbol;Acc:HGNC:28951]	ENSG00000163219.12	ARHGAP25	9938	c("ENST00000409030", "ENST00000409202", "ENST00000409220", "ENST00000456116", "ENST00000463061", "ENST00000463483", "ENST00000467265", "ENST00000473986", "ENST00000479844", "ENST00000481684", "ENST00000485573", "ENST00000485700", "ENST00000488795", "ENST00000491237", "ENST00000496266", "ENST00000497079", "ENST00000497259")	0.577	2.88	7.29	0.0118	0.308	1.93
6	3230000	3300000	72000	+	ENSG00000180822	PSMG4	protein_coding	chromosome	proteasome assembly chaperone 4 [Source:HGNC Symbol;Acc:HGNC:21108]	ENSG00000180822.11	PSMG4	389362	c("ENST00000324987", "ENST00000380305", "ENST00000380306", "ENST00000416079", "ENST00000419065", "ENST00000438998", "ENST00000451246", "ENST00000454610", "ENST00000473000", "ENST00000509933")	-0.215	3.13	7.29	0.0118	0.308	1.93
19	19100000	19200000	46600	-	ENSG00000213999	MEF2B	protein_coding	chromosome	myocyte enhancer factor 2B [Source:HGNC Symbol;Acc:HGNC:6995]	ENSG00000213999.17	MEF2B	c(4207, 100271849)	c("ENST00000409224", "ENST00000409447", "ENST00000410050", "ENST00000424583", "ENST00000444486")	1.89	0.823	7.3	0.0118	0.308	1.93
CHR_HSCHR22_1_CTG5	36900000	36900000	19600	+	ENSG00000275990	NCF4	protein_coding	chromosome	neutrophil cytosolic factor 4 [Source:HGNC Symbol;Acc:HGNC:7662]	ENSG00000275990.3	NCF4	4689	c("ENST00000614157", "ENST00000625504", "ENST00000626011", "ENST00000628938", "ENST00000630049")	1.54	-0.045	7.29	0.0118	0.308	1.93
2	38300000	38400000	83300	-	ENSG00000119787	ATL2	protein_coding	chromosome	atlastin GTPase 2 [Source:HGNC Symbol;Acc:HGNC:24047]	ENSG00000119787.14	ATL2	64225	c("ENST00000378954", "ENST00000402054", "ENST00000405384", "ENST00000406122", "ENST00000416222", "ENST00000419554", "ENST00000443098", "ENST00000449130", "ENST00000451483", "ENST00000452935", "ENST00000456736", "ENST00000472097", "ENST00000474535", "ENST00000477642", "ENST00000486927", "ENST00000489896", "ENST00000629272", "ENST00000651368")	-0.407	6.42	7.28	0.0119	0.308	1.92
12	49400000	49500000	161000	+	ENSG00000123352	SPATS2	protein_coding	chromosome	spermatogenesis associated serine rich 2 [Source:HGNC Symbol;Acc:HGNC:18650]	ENSG00000123352.17	SPATS2	65244	c("ENST00000321898", "ENST00000547003", "ENST00000547865", "ENST00000548377", "ENST00000548388", "ENST00000548654", "ENST00000548710", "ENST00000548727", "ENST00000548777", "ENST00000549045", "ENST00000549179", "ENST00000549298", "ENST00000549375", "ENST00000549412", "ENST00000549538", "ENST00000550643", "ENST00000550997", "ENST00000551540", "ENST00000552171", "ENST00000552557", "ENST00000552655"…	0.391	3.9	7.27	0.0119	0.308	1.92
X	1.49e+08	1.49e+08	5e+05	+	ENSG00000155966	AFF2	protein_coding	chromosome	AF4/FMR2 family member 2 [Source:HGNC Symbol;Acc:HGNC:3776]	ENSG00000155966.14	AFF2	2334	c("ENST00000286437", "ENST00000342251", "ENST00000370457", "ENST00000370458", "ENST00000370460", "ENST00000671877", "ENST00000673378")	1.51	-0.0783	7.27	0.0119	0.308	1.92
5	1.41e+08	1.41e+08	5000	+	ENSG00000272674	PCDHB16	protein_coding	chromosome	protocadherin beta 16 [Source:HGNC Symbol;Acc:HGNC:14546]	ENSG00000272674.3	PCDHB16	57717	c("ENST00000609684", "ENST00000625044")	0.71	1.03	7.27	0.0119	0.308	1.92
15	55200000	55300000	116000	-	ENSG00000069974	RAB27A	protein_coding	chromosome	RAB27A, member RAS oncogene family [Source:HGNC Symbol;Acc:HGNC:9766]	ENSG00000069974.16	RAB27A	5873	c("ENST00000336787", "ENST00000396307", "ENST00000561545", "ENST00000563262", "ENST00000564609", "ENST00000565776", "ENST00000565972", "ENST00000566877", "ENST00000567380", "ENST00000567639", "ENST00000568803", "ENST00000569493")	0.471	4.54	7.25	0.012	0.308	1.92
7	1.17e+08	1.17e+08	47700	-	ENSG00000105989	WNT2	protein_coding	chromosome	Wnt family member 2 [Source:HGNC Symbol;Acc:HGNC:12780]	ENSG00000105989.10	WNT2	7472	c("ENST00000265441", "ENST00000449446", "ENST00000461427", "ENST00000491214", "ENST00000647844")	2.03	0.179	7.26	0.012	0.308	1.92
17	42600000	42600000	5520	-	ENSG00000131470	PSMC3IP	protein_coding	chromosome	PSMC3 interacting protein [Source:HGNC Symbol;Acc:HGNC:17928]	ENSG00000131470.14	PSMC3IP	29893	c("ENST00000253789", "ENST00000393795", "ENST00000586337", "ENST00000587209", "ENST00000587268", "ENST00000588544", "ENST00000589505", "ENST00000590760", "ENST00000590931")	-0.439	1.57	7.25	0.012	0.308	1.92
15	59600000	59600000	45400	+	ENSG00000140297	GCNT3	protein_coding	chromosome	glucosaminyl (N-acetyl) transferase 3, mucin type [Source:HGNC Symbol;Acc:HGNC:4205]	ENSG00000140297.13	GCNT3	9245	c("ENST00000396065", "ENST00000558721", "ENST00000559189", "ENST00000559200", "ENST00000559626", "ENST00000560111", "ENST00000560210", "ENST00000560580", "ENST00000560585", "ENST00000560874")	1.46	0.025	7.26	0.012	0.308	1.92
12	1.23e+08	1.23e+08	26000	-	ENSG00000150977	RILPL2	protein_coding	chromosome	Rab interacting lysosomal protein like 2 [Source:HGNC Symbol;Acc:HGNC:28787]	ENSG00000150977.10	RILPL2	196383	ENST00000280571	0.464	3.77	7.25	0.012	0.308	1.92
1	1.53e+08	1.53e+08	6700	+	ENSG00000184330	S100A7A	protein_coding	chromosome	S100 calcium binding protein A7A [Source:HGNC Symbol;Acc:HGNC:21657]	ENSG00000184330.12	S100A7A	338324	c("ENST00000329256", "ENST00000368728", "ENST00000368729")	1.77	5.02	7.25	0.012	0.308	1.92
17	74300000	74400000	29600	+	ENSG00000196169	KIF19	protein_coding	chromosome	kinesin family member 19 [Source:HGNC Symbol;Acc:HGNC:26735]	ENSG00000196169.15	KIF19	124602	c("ENST00000359939", "ENST00000389916", "ENST00000547389", "ENST00000549637", "ENST00000551017", "ENST00000551294")	1.17	-0.967	7.27	0.012	0.308	1.92
11	7.4e+07	7.4e+07	8580	-	ENSG00000175567	UCP2	protein_coding	chromosome	uncoupling protein 2 [Source:HGNC Symbol;Acc:HGNC:12518]	ENSG00000175567.10	UCP2	7351	c("ENST00000310473", "ENST00000536983", "ENST00000539330", "ENST00000539764", "ENST00000541027", "ENST00000542615", "ENST00000543714", "ENST00000544615", "ENST00000545212", "ENST00000545562", "ENST00000663595")	1.14	3.26	7.24	0.0121	0.308	1.92
15	41300000	41400000	97000	+	ENSG00000285920	AC087721.2	protein_coding	chromosome	novel protein	ENSG00000285920.2	AC087721.2	NA	c("ENST00000649527", "ENST00000661438", "ENST00000668616")	-0.376	4.35	7.23	0.0121	0.309	1.92
3	1.73e+08	1.73e+08	81000	-	ENSG00000144959	NCEH1	protein_coding	chromosome	neutral cholesterol ester hydrolase 1 [Source:HGNC Symbol;Acc:HGNC:29260]	ENSG00000144959.10	NCEH1	57552	c("ENST00000421723", "ENST00000424772", "ENST00000470419", "ENST00000475381", "ENST00000538775", "ENST00000543711", "ENST00000652007")	0.896	3.47	7.22	0.0122	0.31	1.91
10	15200000	15400000	160000	-	ENSG00000148468	FAM171A1	protein_coding	chromosome	family with sequence similarity 171 member A1 [Source:HGNC Symbol;Acc:HGNC:23522]	ENSG00000148468.17	FAM171A1	221061	c("ENST00000378116", "ENST00000455654", "ENST00000477161")	0.628	2.76	7.22	0.0122	0.309	1.91
1	1.79e+08	1.79e+08	16000	+	ENSG00000186283	TOR3A	protein_coding	chromosome	torsin family 3 member A [Source:HGNC Symbol;Acc:HGNC:11997]	ENSG00000186283.14	TOR3A	64222	c("ENST00000352445", "ENST00000367625", "ENST00000367627", "ENST00000447595", "ENST00000472001", "ENST00000483887", "ENST00000495145")	0.482	4.96	7.23	0.0122	0.309	1.91
3	61600000	62300000	736000	+	ENSG00000144724	PTPRG	protein_coding	chromosome	protein tyrosine phosphatase receptor type G [Source:HGNC Symbol;Acc:HGNC:9671]	ENSG00000144724.20	PTPRG	5793	c("ENST00000295874", "ENST00000468576", "ENST00000474889", "ENST00000475012", "ENST00000475527", "ENST00000485215", "ENST00000495879")	0.483	4.57	7.2	0.0123	0.312	1.91
7	45600000	45700000	149000	+	ENSG00000164742	ADCY1	protein_coding	chromosome	adenylate cyclase 1 [Source:HGNC Symbol;Acc:HGNC:232]	ENSG00000164742.16	ADCY1	107	c("ENST00000297323", "ENST00000432715", "ENST00000468353", "ENST00000621543", "ENST00000646653")	0.78	0.542	7.18	0.0124	0.314	1.91
1	32200000	32200000	1640	+	ENSG00000183615	FAM167B	protein_coding	chromosome	family with sequence similarity 167 member B [Source:HGNC Symbol;Acc:HGNC:28133]	ENSG00000183615.6	FAM167B	84734	ENST00000373582	1.42	-0.198	7.19	0.0124	0.313	1.91
17	5.7e+07	5.7e+07	28700	+	ENSG00000121064	SCPEP1	protein_coding	chromosome	serine carboxypeptidase 1 [Source:HGNC Symbol;Acc:HGNC:29507]	ENSG00000121064.12	SCPEP1	59342	c("ENST00000262288", "ENST00000570479", "ENST00000570480", "ENST00000570505", "ENST00000570589", "ENST00000571345", "ENST00000571898", "ENST00000572591", "ENST00000572710", "ENST00000573239", "ENST00000573789", "ENST00000573823", "ENST00000575395", "ENST00000575423", "ENST00000576154", "ENST00000631024")	0.795	6.88	7.14	0.0126	0.317	1.9
2	1.27e+08	1.27e+08	40500	+	ENSG00000136732	GYPC	protein_coding	chromosome	glycophorin C (Gerbich blood group) [Source:HGNC Symbol;Acc:HGNC:4704]	ENSG00000136732.16	GYPC	2995	c("ENST00000259254", "ENST00000356887", "ENST00000409836", "ENST00000459787", "ENST00000484700")	1.13	2.69	7.15	0.0126	0.317	1.9
X	44900000	45100000	239000	+	ENSG00000147050	KDM6A	protein_coding	chromosome	lysine demethylase 6A [Source:HGNC Symbol;Acc:HGNC:12637]	ENSG00000147050.14	KDM6A	7403	c("ENST00000377967", "ENST00000382899", "ENST00000414389", "ENST00000431196", "ENST00000433797", "ENST00000451692", "ENST00000475233", "ENST00000479423", "ENST00000484732", "ENST00000485072", "ENST00000536777", "ENST00000543216", "ENST00000611820", "ENST00000621147")	-0.408	5.24	7.14	0.0126	0.317	1.9
11	65900000	65900000	2290	+	ENSG00000175550	DRAP1	protein_coding	chromosome	DR1 associated protein 1 [Source:HGNC Symbol;Acc:HGNC:3019]	ENSG00000175550.8	DRAP1	10589	c("ENST00000312515", "ENST00000376991", "ENST00000525190", "ENST00000525501", "ENST00000527119", "ENST00000530791", "ENST00000531121", "ENST00000532933", "ENST00000534333")	-0.537	5.98	7.14	0.0126	0.317	1.9
7	1.07e+08	1.07e+08	6800	-	ENSG00000253276	CCDC71L	protein_coding	chromosome	coiled-coil domain containing 71 like [Source:HGNC Symbol;Acc:HGNC:26685]	ENSG00000253276.3	CCDC71L	168455	c("ENST00000315965", "ENST00000523505")	0.653	3.04	7.14	0.0126	0.317	1.9
20	62800000	62900000	20800	-	ENSG00000101190	TCFL5	protein_coding	chromosome	transcription factor like 5 [Source:HGNC Symbol;Acc:HGNC:11646]	ENSG00000101190.13	TCFL5	10732	c("ENST00000217162", "ENST00000335351")	-0.331	3.89	7.13	0.0127	0.317	1.9
8	95100000	95200000	22900	+	ENSG00000175895	PLEKHF2	protein_coding	chromosome	pleckstrin homology and FYVE domain containing 2 [Source:HGNC Symbol;Acc:HGNC:20757]	ENSG00000175895.4	PLEKHF2	79666	c("ENST00000315367", "ENST00000519516")	-0.389	5.81	7.13	0.0127	0.317	1.9
12	6770000	6770000	5440	+	ENSG00000159335	PTMS	protein_coding	chromosome	parathymosin [Source:HGNC Symbol;Acc:HGNC:9629]	ENSG00000159335.16	PTMS	5763	c("ENST00000309083", "ENST00000389462", "ENST00000538057", "ENST00000540667", "ENST00000540828", "ENST00000540874", "ENST00000619580")	-0.375	6.39	7.11	0.0128	0.319	1.89
5	1.01e+08	1.01e+08	96400	-	ENSG00000113532	ST8SIA4	protein_coding	chromosome	ST8 alpha-N-acetyl-neuraminide alpha-2,8-sialyltransferase 4 [Source:HGNC Symbol;Acc:HGNC:10871]	ENSG00000113532.13	ST8SIA4	7903	c("ENST00000231461", "ENST00000451528", "ENST00000507360", "ENST00000523381")	0.917	2.92	7.1	0.0129	0.319	1.89
4	3.9e+07	3.9e+07	66200	-	ENSG00000121895	TMEM156	protein_coding	chromosome	transmembrane protein 156 [Source:HGNC Symbol;Acc:HGNC:26260]	ENSG00000121895.8	TMEM156	80008	c("ENST00000344606", "ENST00000372489", "ENST00000381938", "ENST00000495029")	1.48	1.15	7.09	0.0129	0.319	1.89
9	1.16e+08	1.17e+08	990000	-	ENSG00000148219	ASTN2	protein_coding	chromosome	astrotactin 2 [Source:HGNC Symbol;Acc:HGNC:17021]	ENSG00000148219.16	ASTN2	23245	c("ENST00000288520", "ENST00000313400", "ENST00000341734", "ENST00000358637", "ENST00000361209", "ENST00000361477", "ENST00000373986", "ENST00000417725")	1.04	2.04	7.1	0.0129	0.319	1.89
8	3.9e+07	3.9e+07	8020	-	ENSG00000169490	TM2D2	protein_coding	chromosome	TM2 domain containing 2 [Source:HGNC Symbol;Acc:HGNC:24127]	ENSG00000169490.17	TM2D2	83877	c("ENST00000397070", "ENST00000456397", "ENST00000456845", "ENST00000517872", "ENST00000519186", "ENST00000520152", "ENST00000521060", "ENST00000522142", "ENST00000522434", "ENST00000524331")	-0.608	4.77	7.09	0.0129	0.319	1.89
1	1.62e+08	1.62e+08	8980	-	ENSG00000203747	FCGR3A	protein_coding	chromosome	Fc fragment of IgG receptor IIIa [Source:HGNC Symbol;Acc:HGNC:3619]	ENSG00000203747.11	FCGR3A	2214	c("ENST00000367967", "ENST00000367969", "ENST00000426740", "ENST00000436743", "ENST00000442336", "ENST00000443193", "ENST00000476031")	1.16	3.71	7.09	0.0129	0.319	1.89
8	42200000	42200000	33000	-	ENSG00000104368	PLAT	protein_coding	chromosome	plasminogen activator, tissue type [Source:HGNC Symbol;Acc:HGNC:9051]	ENSG00000104368.18	PLAT	5327	c("ENST00000220809", "ENST00000352041", "ENST00000429089", "ENST00000429710", "ENST00000519510", "ENST00000520523", "ENST00000521042", "ENST00000521647", "ENST00000521694", "ENST00000522812", "ENST00000524009", "ENST00000524261")	1.41	6.68	7.07	0.013	0.319	1.89
6	39900000	39900000	35000	-	ENSG00000124615	MOCS1	protein_coding	chromosome	molybdenum cofactor synthesis 1 [Source:HGNC Symbol;Acc:HGNC:7190]	ENSG00000124615.20	MOCS1	4337	c("ENST00000340692", "ENST00000373181", "ENST00000373188", "ENST00000373195", "ENST00000425303", "ENST00000432280", "ENST00000473742", "ENST00000487924", "ENST00000645522")	0.706	3.47	7.08	0.013	0.319	1.89
2	30900000	31200000	245000	-	ENSG00000158089	GALNT14	protein_coding	chromosome	polypeptide N-acetylgalactosaminyltransferase 14 [Source:HGNC Symbol;Acc:HGNC:22946]	ENSG00000158089.15	GALNT14	79623	c("ENST00000324589", "ENST00000349752", "ENST00000406653", "ENST00000424136", "ENST00000430167", "ENST00000455477", "ENST00000461193", "ENST00000464038", "ENST00000475320", "ENST00000481023", "ENST00000485468", "ENST00000486564", "ENST00000490212", "ENST00000496397", "ENST00000498206")	0.75	2.89	7.07	0.013	0.319	1.88
X	37800000	37800000	10800	-	ENSG00000165169	DYNLT3	protein_coding	chromosome	dynein light chain Tctex-type 3 [Source:HGNC Symbol;Acc:HGNC:11694]	ENSG00000165169.11	DYNLT3	6990	c("ENST00000378578", "ENST00000378581", "ENST00000432389")	-0.363	7.49	7.07	0.013	0.319	1.89
2	1.74e+08	1.74e+08	84900	-	ENSG00000172845	SP3	protein_coding	chromosome	Sp3 transcription factor [Source:HGNC Symbol;Acc:HGNC:11208]	ENSG00000172845.15	SP3	6670	c("ENST00000310015", "ENST00000416195", "ENST00000418194", "ENST00000418620", "ENST00000462904", "ENST00000465379", "ENST00000483084", "ENST00000490182", "ENST00000640958", "ENST00000650743", "ENST00000651846", "ENST00000652005")	-0.294	6.66	7.08	0.013	0.319	1.89
19	57900000	57900000	16300	-	ENSG00000173480	ZNF417	protein_coding	chromosome	zinc finger protein 417 [Source:HGNC Symbol;Acc:HGNC:20646]	ENSG00000173480.11	ZNF417	147687	c("ENST00000312026", "ENST00000594396", "ENST00000595559", "ENST00000597515", "ENST00000598526", "ENST00000598629", "ENST00000599251")	0.413	2.5	7.08	0.013	0.319	1.89
CHR_HSCHR19LRC_PGF2_CTG3_1	54400000	54400000	974	+	ENSG00000276452	LILRB1	protein_coding	chromosome	leukocyte immunoglobulin like receptor B1 [Source:HGNC Symbol;Acc:HGNC:6605]	ENSG00000276452.4	LILRB1	10859	c("ENST00000610532", "ENST00000610815", "ENST00000613494", "ENST00000616890", "ENST00000619118")	2.8	-0.751	7.08	0.013	0.319	1.89
11	1.18e+08	1.18e+08	28800	-	ENSG00000137747	TMPRSS13	protein_coding	chromosome	transmembrane serine protease 13 [Source:HGNC Symbol;Acc:HGNC:29808]	ENSG00000137747.16	TMPRSS13	84000	c("ENST00000430170", "ENST00000445164", "ENST00000524993", "ENST00000525794", "ENST00000526090", "ENST00000528135", "ENST00000528626")	-0.663	6.17	7.05	0.0131	0.32	1.88
19	417000	461000	44400	-	ENSG00000129946	SHC2	protein_coding	chromosome	SHC adaptor protein 2 [Source:HGNC Symbol;Acc:HGNC:29869]	ENSG00000129946.10	SHC2	25759	c("ENST00000264554", "ENST00000587423", "ENST00000588376", "ENST00000590113", "ENST00000590170", "ENST00000590222")	0.719	1.2	7.05	0.0132	0.32	1.88
11	7.5e+07	7.5e+07	30600	+	ENSG00000162139	NEU3	protein_coding	chromosome	neuraminidase 3 [Source:HGNC Symbol;Acc:HGNC:7760]	ENSG00000162139.10	NEU3	10825	c("ENST00000294064", "ENST00000526068", "ENST00000529024", "ENST00000531509", "ENST00000531619", "ENST00000532963", "ENST00000534628")	0.52	2.36	7.05	0.0132	0.32	1.88
9	98700000	98800000	65600	-	ENSG00000165138	ANKS6	protein_coding	chromosome	ankyrin repeat and sterile alpha motif domain containing 6 [Source:HGNC Symbol;Acc:HGNC:26724]	ENSG00000165138.18	ANKS6	203286	c("ENST00000353234", "ENST00000375019", "ENST00000444472", "ENST00000466120", "ENST00000471846", "ENST00000486778", "ENST00000634393")	-0.317	4.43	7.04	0.0132	0.321	1.88
11	62600000	62600000	21900	-	ENSG00000089597	GANAB	protein_coding	chromosome	glucosidase II alpha subunit [Source:HGNC Symbol;Acc:HGNC:4138]	ENSG00000089597.18	GANAB	23193	c("ENST00000346178", "ENST00000356638", "ENST00000524437", "ENST00000525994", "ENST00000526210", "ENST00000526392", "ENST00000526732", "ENST00000528503", "ENST00000529737", "ENST00000531563", "ENST00000532402", "ENST00000534419", "ENST00000534422", "ENST00000534613", "ENST00000534779", "ENST00000540933", "ENST00000648273")	0.356	6.99	7.03	0.0133	0.321	1.88
6	1.33e+08	1.33e+08	19600	-	ENSG00000112303	VNN2	protein_coding	chromosome	vanin 2 [Source:HGNC Symbol;Acc:HGNC:12706]	ENSG00000112303.14	VNN2	8875	c("ENST00000326499", "ENST00000392389", "ENST00000418593", "ENST00000422400", "ENST00000524919", "ENST00000525270", "ENST00000525289", "ENST00000525674", "ENST00000526157", "ENST00000526192", "ENST00000528801", "ENST00000530536", "ENST00000531279", "ENST00000532012", "ENST00000532053", "ENST00000533835")	1.42	1.86	7.03	0.0133	0.321	1.88
14	80200000	80400000	190000	-	ENSG00000211448	DIO2	protein_coding	chromosome	iodothyronine deiodinase 2 [Source:HGNC Symbol;Acc:HGNC:2884]	ENSG00000211448.12	DIO2	1734	c("ENST00000422005", "ENST00000438257", "ENST00000553594", "ENST00000553968", "ENST00000554188", "ENST00000555750", "ENST00000555844", "ENST00000556384", "ENST00000556811", "ENST00000557010", "ENST00000557125")	0.814	6.86	7.03	0.0133	0.321	1.88
19	18200000	18200000	4960	+	ENSG00000216490	IFI30	protein_coding	chromosome	IFI30 lysosomal thiol reductase [Source:HGNC Symbol;Acc:HGNC:5398]	ENSG00000216490.4	IFI30	10437	c("ENST00000407280", "ENST00000597802", "ENST00000600463")	0.902	5.19	7.02	0.0133	0.321	1.88
6	49500000	49500000	29700	+	ENSG00000031691	CENPQ	protein_coding	chromosome	centromere protein Q [Source:HGNC Symbol;Acc:HGNC:21347]	ENSG00000031691.7	CENPQ	55166	ENST00000335783	-0.613	3.25	7	0.0134	0.321	1.87
X	1.11e+08	1.11e+08	283000	+	ENSG00000077264	PAK3	protein_coding	chromosome	p21 (RAC1) activated kinase 3 [Source:HGNC Symbol;Acc:HGNC:8592]	ENSG00000077264.15	PAK3	5063	c("ENST00000262836", "ENST00000360648", "ENST00000372007", "ENST00000372010", "ENST00000417227", "ENST00000425146", "ENST00000429193", "ENST00000446737", "ENST00000484442", "ENST00000487802", "ENST00000518291", "ENST00000519681", "ENST00000620137")	1.51	-0.449	7	0.0134	0.321	1.87
X	2750000	2820000	64500	+	ENSG00000124343	XG	protein_coding	chromosome	Xg glycoprotein (Xg blood group) [Source:HGNC Symbol;Acc:HGNC:12806]	ENSG00000124343.13	XG	7499	c("ENST00000381174", "ENST00000419513", "ENST00000503018", "ENST00000509484", "ENST00000519244", "ENST00000644266")	-0.546	5.29	7	0.0134	0.321	1.87
5	1.78e+08	1.78e+08	9370	-	ENSG00000146094	DOK3	protein_coding	chromosome	docking protein 3 [Source:HGNC Symbol;Acc:HGNC:24583]	ENSG00000146094.14	DOK3	79930	c("ENST00000312943", "ENST00000357198", "ENST00000377112", "ENST00000500323", "ENST00000501403", "ENST00000502380", "ENST00000502885", "ENST00000506493", "ENST00000509310", "ENST00000510380", "ENST00000510389", "ENST00000510898", "ENST00000512660")	0.876	2.3	7	0.0134	0.321	1.87
3	58600000	58600000	63500	-	ENSG00000168309	FAM107A	protein_coding	chromosome	family with sequence similarity 107 member A [Source:HGNC Symbol;Acc:HGNC:30827]	ENSG00000168309.18	FAM107A	11170	c("ENST00000360997", "ENST00000394481", "ENST00000447756", "ENST00000464064", "ENST00000465970", "ENST00000474531", "ENST00000497310", "ENST00000649301")	0.672	2.3	7	0.0134	0.321	1.87
3	1.52e+08	1.52e+08	14500	+	ENSG00000240602	AADACP1	transcribed_unprocessed_pseudogene	chromosome	arylacetamide deacetylase pseudogene 1 [Source:HGNC Symbol;Acc:HGNC:50305]	ENSG00000240602.7	AADACP1	NA	c("ENST00000462937", "ENST00000463420", "ENST00000471766", "ENST00000483636", "ENST00000496128", "ENST00000561502")	-1.39	-0.187	7.01	0.0134	0.321	1.87
1	12200000	12200000	42200	+	ENSG00000028137	TNFRSF1B	protein_coding	chromosome	TNF receptor superfamily member 1B [Source:HGNC Symbol;Acc:HGNC:11917]	ENSG00000028137.19	TNFRSF1B	7133	c("ENST00000376259", "ENST00000489921", "ENST00000492361", "ENST00000536782")	0.951	4.03	6.99	0.0135	0.321	1.87
14	23500000	23600000	35300	-	ENSG00000136367	ZFHX2	protein_coding	chromosome	zinc finger homeobox 2 [Source:HGNC Symbol;Acc:HGNC:20152]	ENSG00000136367.14	ZFHX2	85446	c("ENST00000412565", "ENST00000419474", "ENST00000555334", "ENST00000606808", "ENST00000615307")	1.31	-0.665	6.99	0.0135	0.321	1.87
11	8.3e+07	83100000	98800	-	ENSG00000137502	RAB30	protein_coding	chromosome	RAB30, member RAS oncogene family [Source:HGNC Symbol;Acc:HGNC:9770]	ENSG00000137502.10	RAB30	27314	c("ENST00000260056", "ENST00000524635", "ENST00000525117", "ENST00000526205", "ENST00000527633", "ENST00000528379", "ENST00000530224", "ENST00000531021", "ENST00000532548", "ENST00000533014", "ENST00000533276", "ENST00000533486", "ENST00000534103", "ENST00000534141", "ENST00000534301", "ENST00000612684")	1.04	3.99	6.99	0.0135	0.321	1.87
21	42300000	42300000	3980	-	ENSG00000160180	TFF3	protein_coding	chromosome	trefoil factor 3 [Source:HGNC Symbol;Acc:HGNC:11757]	ENSG00000160180.15	TFF3	7033	c("ENST00000291525", "ENST00000398431", "ENST00000489676", "ENST00000518498")	-1.2	-0.438	6.99	0.0135	0.321	1.87
3	1.29e+08	1.29e+08	61100	-	ENSG00000163902	RPN1	protein_coding	chromosome	ribophorin I [Source:HGNC Symbol;Acc:HGNC:10381]	ENSG00000163902.12	RPN1	6184	c("ENST00000296255", "ENST00000476931", "ENST00000479113", "ENST00000481168", "ENST00000490166", "ENST00000495462", "ENST00000497289", "ENST00000497415")	0.29	7.09	6.99	0.0135	0.321	1.87
13	95800000	96100000	252000	-	ENSG00000102595	UGGT2	protein_coding	chromosome	UDP-glucose glycoprotein glucosyltransferase 2 [Source:HGNC Symbol;Acc:HGNC:15664]	ENSG00000102595.20	UGGT2	55757	c("ENST00000376712", "ENST00000376714", "ENST00000376747", "ENST00000397618", "ENST00000461329", "ENST00000462472", "ENST00000463054", "ENST00000465196", "ENST00000467305", "ENST00000476866", "ENST00000491509", "ENST00000621375", "ENST00000638479")	0.441	3.16	6.97	0.0136	0.323	1.87
1	1.6e+08	1.61e+08	38200	-	ENSG00000162739	SLAMF6	protein_coding	chromosome	SLAM family member 6 [Source:HGNC Symbol;Acc:HGNC:21392]	ENSG00000162739.14	SLAMF6	114836	c("ENST00000368055", "ENST00000368057", "ENST00000368059")	1.45	1.57	6.97	0.0136	0.323	1.87
6	1.16e+08	1.16e+08	130000	-	ENSG00000111816	FRK	protein_coding	chromosome	fyn related Src family tyrosine kinase [Source:HGNC Symbol;Acc:HGNC:3955]	ENSG00000111816.8	FRK	2444	ENST00000606080	0.49	4.42	6.96	0.0137	0.323	1.86
6	41200000	41200000	4680	-	ENSG00000095970	TREM2	protein_coding	chromosome	triggering receptor expressed on myeloid cells 2 [Source:HGNC Symbol;Acc:HGNC:17761]	ENSG00000095970.16	TREM2	54209	c("ENST00000338469", "ENST00000373113", "ENST00000373122")	1.5	-0.198	6.94	0.0138	0.323	1.86
19	46700000	46700000	42900	-	ENSG00000105287	PRKD2	protein_coding	chromosome	protein kinase D2 [Source:HGNC Symbol;Acc:HGNC:17293]	ENSG00000105287.12	PRKD2	25865	c("ENST00000291281", "ENST00000433867", "ENST00000593363", "ENST00000593492", "ENST00000595132", "ENST00000595515", "ENST00000597088", "ENST00000597390", "ENST00000597589", "ENST00000597641", "ENST00000598633", "ENST00000599019", "ENST00000599464", "ENST00000600194", "ENST00000601605", "ENST00000601806", "ENST00000602155")	0.343	4.92	6.95	0.0138	0.323	1.86
5	1.35e+08	1.35e+08	27700	+	ENSG00000113621	TXNDC15	protein_coding	chromosome	thioredoxin domain containing 15 [Source:HGNC Symbol;Acc:HGNC:20652]	ENSG00000113621.14	TXNDC15	79770	c("ENST00000358387", "ENST00000502625", "ENST00000505174", "ENST00000506350", "ENST00000506916", "ENST00000507024", "ENST00000508779", "ENST00000508810", "ENST00000509954", "ENST00000511070")	0.635	4.99	6.94	0.0138	0.323	1.86
1	1.54e+08	1.54e+08	13900	-	ENSG00000143612	C1orf43	protein_coding	chromosome	chromosome 1 open reading frame 43 [Source:HGNC Symbol;Acc:HGNC:29876]	ENSG00000143612.20	C1orf43	25912	c("ENST00000350592", "ENST00000362076", "ENST00000368516", "ENST00000368518", "ENST00000368519", "ENST00000368521", "ENST00000470180", "ENST00000483282", "ENST00000493814", "ENST00000640799", "ENST00000648267")	-0.203	7.22	6.95	0.0138	0.323	1.86
2	10800000	10800000	54600	-	ENSG00000143870	PDIA6	protein_coding	chromosome	protein disulfide isomerase family A member 6 [Source:HGNC Symbol;Acc:HGNC:30168]	ENSG00000143870.12	PDIA6	10130	c("ENST00000272227", "ENST00000381611", "ENST00000404371", "ENST00000404824", "ENST00000458536", "ENST00000489662", "ENST00000540494", "ENST00000617249")	0.339	7.5	6.94	0.0138	0.323	1.86
20	33400000	33400000	42700	-	ENSG00000101391	CDK5RAP1	protein_coding	chromosome	CDK5 regulatory subunit associated protein 1 [Source:HGNC Symbol;Acc:HGNC:15880]	ENSG00000101391.21	CDK5RAP1	51654	c("ENST00000339269", "ENST00000346416", "ENST00000357886", "ENST00000427097", "ENST00000460043", "ENST00000461356", "ENST00000461710", "ENST00000471264", "ENST00000473791", "ENST00000473997", "ENST00000477105", "ENST00000481964", "ENST00000482967", "ENST00000488723", "ENST00000496381", "ENST00000498525")	-0.276	3.58	6.93	0.0139	0.323	1.86
2	2.41e+08	2.42e+08	17100	-	ENSG00000115694	STK25	protein_coding	chromosome	serine/threonine kinase 25 [Source:HGNC Symbol;Acc:HGNC:11404]	ENSG00000115694.15	STK25	10494	c("ENST00000316586", "ENST00000401869", "ENST00000403346", "ENST00000405585", "ENST00000405883", "ENST00000413760", "ENST00000420551", "ENST00000423004", "ENST00000424537", "ENST00000426941", "ENST00000429279", "ENST00000435225", "ENST00000436402", "ENST00000436917", "ENST00000439101", "ENST00000440109", "ENST00000442307", "ENST00000450497", "ENST00000452891", "ENST00000461760", "ENST00000462953"…
ENST00000487962, "ENST00000492127", "ENST00000494699", "ENST00000495143", "ENST00000495372", "ENST00000496159", "ENST00000535007", "ENST00000543554")	-0.226	5.77	6.93	0.0139	0.323	1.86
8	22500000	22600000	30800	+	ENSG00000120896	SORBS3	protein_coding	chromosome	sorbin and SH3 domain containing 3 [Source:HGNC Symbol;Acc:HGNC:30907]	ENSG00000120896.13	SORBS3	10174	c("ENST00000240123", "ENST00000517500", "ENST00000517535", "ENST00000517962", "ENST00000518512", "ENST00000519127", "ENST00000519453", "ENST00000520207", "ENST00000520563", "ENST00000520574", "ENST00000521554", "ENST00000521787", "ENST00000522037", "ENST00000522315", "ENST00000522721", "ENST00000523348", "ENST00000523402", "ENST00000523740", "ENST00000523900", "ENST00000523941", "ENST00000523965"…	0.524	5.1	6.93	0.0139	0.323	1.86
3	1.1e+07	1.1e+07	47100	+	ENSG00000157103	SLC6A1	protein_coding	chromosome	solute carrier family 6 member 1 [Source:HGNC Symbol;Acc:HGNC:11042]	ENSG00000157103.12	SLC6A1	6529	c("ENST00000287766", "ENST00000425938", "ENST00000460480", "ENST00000462473", "ENST00000495636", "ENST00000642201", "ENST00000642515", "ENST00000642639", "ENST00000642735", "ENST00000642766", "ENST00000642767", "ENST00000642820", "ENST00000642831", "ENST00000643326", "ENST00000643396", "ENST00000643498", "ENST00000644175", "ENST00000644314", "ENST00000644803", "ENST00000645029", "ENST00000645054"…
ENST00000645985, "ENST00000646022", "ENST00000646035", "ENST00000646060", "ENST00000646072", "ENST00000646088", "ENST00000646487", "ENST00000646570", "ENST00000646702", "ENST00000646836", "ENST00000646886", "ENST00000646924", "ENST00000647194", "ENST00000647384")	0.866	-0.935	6.93	0.0139	0.323	1.86
1	1.55e+08	1.55e+08	12100	-	ENSG00000160691	SHC1	protein_coding	chromosome	SHC adaptor protein 1 [Source:HGNC Symbol;Acc:HGNC:10840]	ENSG00000160691.18	SHC1	6464	c("ENST00000366442", "ENST00000368445", "ENST00000368449", "ENST00000368450", "ENST00000368453", "ENST00000412170", "ENST00000414115", "ENST00000444179", "ENST00000444664", "ENST00000448116", "ENST00000490667")	0.373	6.56	6.92	0.0139	0.324	1.86
2	1.09e+08	1.09e+08	98700	+	ENSG00000163006	CCDC138	protein_coding	chromosome	coiled-coil domain containing 138 [Source:HGNC Symbol;Acc:HGNC:26531]	ENSG00000163006.12	CCDC138	165055	c("ENST00000295124", "ENST00000409529", "ENST00000412964", "ENST00000447782", "ENST00000456512", "ENST00000470608", "ENST00000608781", "ENST00000609740")	-0.484	2.46	6.93	0.0139	0.323	1.86
21	33300000	33400000	35400	+	ENSG00000142166	IFNAR1	protein_coding	chromosome	interferon alpha and beta receptor subunit 1 [Source:HGNC Symbol;Acc:HGNC:5432]	ENSG00000142166.13	IFNAR1	3454	c("ENST00000270139", "ENST00000442071", "ENST00000651609", "ENST00000652450", "ENST00000652513", "ENST00000652601", "ENST00000652654")	0.304	5.47	6.91	0.014	0.324	1.85
1	1.51e+08	1.51e+08	35600	-	ENSG00000163131	CTSS	protein_coding	chromosome	cathepsin S [Source:HGNC Symbol;Acc:HGNC:2545]	ENSG00000163131.11	CTSS	1520	c("ENST00000368985", "ENST00000448301", "ENST00000472977", "ENST00000480760", "ENST00000483930", "ENST00000607427")	1.04	5.66	6.91	0.014	0.324	1.85
6	73300000	73300000	1320	+	ENSG00000234882	EIF3EP1	processed_pseudogene	chromosome	eukaryotic translation initiation factor 3 subunit E pseudogene 1 [Source:HGNC Symbol;Acc:HGNC:6102]	ENSG00000234882.1	EIF3EP1	NA	ENST00000433978	-0.767	0.328	6.91	0.014	0.324	1.85
17	50100000	50100000	34500	+	ENSG00000005884	ITGA3	protein_coding	chromosome	integrin subunit alpha 3 [Source:HGNC Symbol;Acc:HGNC:6139]	ENSG00000005884.18	ITGA3	3675	c("ENST00000007722", "ENST00000320031", "ENST00000504417", "ENST00000505306", "ENST00000505552", "ENST00000505612", "ENST00000506401", "ENST00000506437", "ENST00000506827", "ENST00000507771", "ENST00000508100", "ENST00000510809", "ENST00000512553", "ENST00000514834", "ENST00000515147", "ENST00000570989")	0.57	6.6	6.89	0.0141	0.325	1.85
5	5.9e+07	60500000	1550000	-	ENSG00000113448	PDE4D	protein_coding	chromosome	phosphodiesterase 4D [Source:HGNC Symbol;Acc:HGNC:8783]	ENSG00000113448.19	PDE4D	5144	c("ENST00000309641", "ENST00000317118", "ENST00000340635", "ENST00000358923", "ENST00000360047", "ENST00000405053", "ENST00000405755", "ENST00000502484", "ENST00000502575", "ENST00000503258", "ENST00000504624", "ENST00000505453", "ENST00000505507", "ENST00000506024", "ENST00000506510", "ENST00000507116", "ENST00000509355", "ENST00000509368", "ENST00000511382", "ENST00000512069", "ENST00000514231"…
ENST00000636120, "ENST00000638939")	0.467	2.88	6.89	0.0141	0.325	1.85
7	1.28e+08	1.28e+08	5040	-	ENSG00000128594	LRRC4	protein_coding	chromosome	leucine rich repeat containing 4 [Source:HGNC Symbol;Acc:HGNC:15586]	ENSG00000128594.8	LRRC4	64101	c("ENST00000249363", "ENST00000476782", "ENST00000478726", "ENST00000494115")	-0.961	4.08	6.89	0.0141	0.325	1.85
4	1.19e+08	1.19e+08	116000	-	ENSG00000150961	SEC24D	protein_coding	chromosome	SEC24 homolog D, COPII coat complex component [Source:HGNC Symbol;Acc:HGNC:10706]	ENSG00000150961.15	SEC24D	9871	c("ENST00000280551", "ENST00000419654", "ENST00000502526", "ENST00000502830", "ENST00000503683", "ENST00000505134", "ENST00000505280", "ENST00000506622", "ENST00000509818", "ENST00000511033", "ENST00000511481", "ENST00000511715", "ENST00000514418", "ENST00000514561")	0.401	5.2	6.89	0.0141	0.325	1.85
1	1020000	1060000	36000	+	ENSG00000188157	AGRN	protein_coding	chromosome	agrin [Source:HGNC Symbol;Acc:HGNC:329]	ENSG00000188157.15	AGRN	375790	c("ENST00000379370", "ENST00000461111", "ENST00000466223", "ENST00000469403", "ENST00000478677", "ENST00000479707", "ENST00000492947", "ENST00000620552", "ENST00000651234", "ENST00000652369")	0.712	6.61	6.89	0.0141	0.325	1.85
3	46400000	46400000	5830	+	ENSG00000121797	CCRL2	protein_coding	chromosome	C-C motif chemokine receptor like 2 [Source:HGNC Symbol;Acc:HGNC:1612]	ENSG00000121797.10	CCRL2	9034	c("ENST00000357392", "ENST00000399036", "ENST00000400880", "ENST00000400882", "ENST00000433848", "ENST00000441909", "ENST00000495870")	1.05	-0.206	6.87	0.0142	0.326	1.85
19	44700000	44800000	12300	+	ENSG00000069399	BCL3	protein_coding	chromosome	BCL3 transcription coactivator [Source:HGNC Symbol;Acc:HGNC:998]	ENSG00000069399.15	BCL3	602	c("ENST00000164227", "ENST00000403534", "ENST00000444487", "ENST00000464319", "ENST00000473468", "ENST00000473473", "ENST00000474300", "ENST00000477832", "ENST00000487394")	0.649	5.5	6.86	0.0143	0.326	1.85
22	17400000	17600000	198000	+	ENSG00000099954	CECR2	protein_coding	chromosome	CECR2 histone acetyl-lysine reader [Source:HGNC Symbol;Acc:HGNC:1840]	ENSG00000099954.18	CECR2	27443	c("ENST00000262608", "ENST00000342247", "ENST00000355219", "ENST00000400585", "ENST00000497534", "ENST00000612582")	1.34	1.23	6.86	0.0143	0.326	1.84
4	83400000	83500000	48500	-	ENSG00000163312	HELQ	protein_coding	chromosome	helicase, POLQ like [Source:HGNC Symbol;Acc:HGNC:18536]	ENSG00000163312.11	HELQ	113510	c("ENST00000295488", "ENST00000440639", "ENST00000508591", "ENST00000510985", "ENST00000512539", "ENST00000515482")	-0.268	3.44	6.86	0.0143	0.326	1.84
12	1.22e+08	1.22e+08	68600	+	ENSG00000175727	MLXIP	protein_coding	chromosome	MLX interacting protein [Source:HGNC Symbol;Acc:HGNC:17055]	ENSG00000175727.14	MLXIP	22877	c("ENST00000319080", "ENST00000366272", "ENST00000377037", "ENST00000535430", "ENST00000535876", "ENST00000535996", "ENST00000538061", "ENST00000538698", "ENST00000539861", "ENST00000541750", "ENST00000542417")	0.406	4.71	6.86	0.0143	0.326	1.84
17	42400000	42400000	20800	-	ENSG00000177469	CAVIN1	protein_coding	chromosome	caveolae associated protein 1 [Source:HGNC Symbol;Acc:HGNC:9688]	ENSG00000177469.13	CAVIN1	284119	ENST00000357037	-0.314	7.5	6.86	0.0143	0.326	1.84
6	32200000	32200000	4760	-	ENSG00000213654	GPSM3	protein_coding	chromosome	G protein signaling modulator 3 [Source:HGNC Symbol;Acc:HGNC:13945]	ENSG00000213654.10	GPSM3	63940	c("ENST00000375040", "ENST00000375043", "ENST00000472768", "ENST00000487761", "ENST00000619085")	1.03	2.61	6.86	0.0143	0.326	1.84
17	82700000	82800000	15600	+	ENSG00000167363	FN3K	protein_coding	chromosome	fructosamine 3 kinase [Source:HGNC Symbol;Acc:HGNC:24822]	ENSG00000167363.14	FN3K	64122	c("ENST00000300784", "ENST00000570734", "ENST00000572813", "ENST00000573841", "ENST00000574496")	0.675	0.607	6.84	0.0144	0.327	1.84
16	1680000	1700000	24000	+	ENSG00000206053	JPT2	protein_coding	chromosome	Jupiter microtubule associated homolog 2 [Source:HGNC Symbol;Acc:HGNC:14137]	ENSG00000206053.13	JPT2	90861	c("ENST00000248098", "ENST00000382710", "ENST00000382711", "ENST00000561516", "ENST00000562569", "ENST00000562684", "ENST00000565851", "ENST00000566691", "ENST00000566742", "ENST00000566925", "ENST00000567717", "ENST00000568376", "ENST00000569256", "ENST00000569765")	-0.284	6.52	6.85	0.0144	0.327	1.84
6	1.53e+08	1.53e+08	127000	-	ENSG00000091844	RGS17	protein_coding	chromosome	regulator of G protein signaling 17 [Source:HGNC Symbol;Acc:HGNC:14088]	ENSG00000091844.8	RGS17	26575	c("ENST00000206262", "ENST00000367225")	-0.811	1.86	6.83	0.0145	0.327	1.84
3	1.38e+08	1.38e+08	47100	+	ENSG00000158220	ESYT3	protein_coding	chromosome	extended synaptotagmin 3 [Source:HGNC Symbol;Acc:HGNC:24295]	ENSG00000158220.14	ESYT3	83850	c("ENST00000289135", "ENST00000389567", "ENST00000460133", "ENST00000460325", "ENST00000468103", "ENST00000486831", "ENST00000490835")	-1.02	3.63	6.83	0.0145	0.327	1.84
15	31300000	31400000	109000	+	ENSG00000169926	KLF13	protein_coding	chromosome	Kruppel like factor 13 [Source:HGNC Symbol;Acc:HGNC:13672]	ENSG00000169926.11	KLF13	51621	c("ENST00000307145", "ENST00000500533", "ENST00000558225", "ENST00000558673", "ENST00000558844", "ENST00000558921", "ENST00000560473")	0.462	6.49	6.83	0.0145	0.327	1.84
6	41200000	41200000	11400	-	ENSG00000112195	TREML2	protein_coding	chromosome	triggering receptor expressed on myeloid cells like 2 [Source:HGNC Symbol;Acc:HGNC:21092]	ENSG00000112195.9	TREML2	79865	ENST00000483722	1.25	-0.663	6.82	0.0146	0.327	1.84
3	1.29e+08	1.29e+08	9240	-	ENSG00000129071	MBD4	protein_coding	chromosome	methyl-CpG binding domain 4, DNA glycosylase [Source:HGNC Symbol;Acc:HGNC:6919]	ENSG00000129071.9	MBD4	8930	c("ENST00000249910", "ENST00000393278", "ENST00000429544", "ENST00000503197", "ENST00000505883", "ENST00000507208", "ENST00000509587", "ENST00000509828", "ENST00000511009", "ENST00000515266")	0.275	4.5	6.81	0.0146	0.327	1.84
5	43400000	43500000	39600	-	ENSG00000151881	TMEM267	protein_coding	chromosome	transmembrane protein 267 [Source:HGNC Symbol;Acc:HGNC:26139]	ENSG00000151881.14	TMEM267	64417	c("ENST00000397080", "ENST00000500337", "ENST00000506860", "ENST00000510130", "ENST00000511525", "ENST00000512085")	-0.315	3.59	6.81	0.0146	0.327	1.83
X	50600000	50800000	223000	-	ENSG00000158352	SHROOM4	protein_coding	chromosome	shroom family member 4 [Source:HGNC Symbol;Acc:HGNC:29215]	ENSG00000158352.15	SHROOM4	57477	c("ENST00000289292", "ENST00000376020", "ENST00000460112", "ENST00000483955", "ENST00000484922")	0.594	2.94	6.81	0.0146	0.327	1.83
7	1.02e+08	1.02e+08	23700	+	ENSG00000160991	ORAI2	protein_coding	chromosome	ORAI calcium release-activated calcium modulator 2 [Source:HGNC Symbol;Acc:HGNC:21667]	ENSG00000160991.16	ORAI2	80228	c("ENST00000356387", "ENST00000403646", "ENST00000468241", "ENST00000473939", "ENST00000478730", "ENST00000482237", "ENST00000488996", "ENST00000495936", "ENST00000498661", "ENST00000611770")	0.955	3.79	6.81	0.0146	0.327	1.83
1	2.31e+08	2.31e+08	21300	-	ENSG00000182118	FAM89A	protein_coding	chromosome	family with sequence similarity 89 member A [Source:HGNC Symbol;Acc:HGNC:25057]	ENSG00000182118.8	FAM89A	375061	c("ENST00000366654", "ENST00000466258", "ENST00000494111")	-0.663	4.82	6.81	0.0146	0.327	1.83
2	1.27e+08	1.27e+08	36500	-	ENSG00000186684	CYP27C1	protein_coding	chromosome	cytochrome P450 family 27 subfamily C member 1 [Source:HGNC Symbol;Acc:HGNC:33480]	ENSG00000186684.14	CYP27C1	339761	c("ENST00000335247", "ENST00000409327", "ENST00000664447")	-0.805	2.79	6.82	0.0146	0.327	1.84
9	1.13e+08	1.13e+08	21700	+	ENSG00000119411	BSPRY	protein_coding	chromosome	B-box and SPRY domain containing [Source:HGNC Symbol;Acc:HGNC:18232]	ENSG00000119411.11	BSPRY	54836	c("ENST00000374183", "ENST00000462085")	-0.581	5.59	6.8	0.0147	0.327	1.83
4	55100000	55100000	47100	-	ENSG00000128052	KDR	protein_coding	chromosome	kinase insert domain receptor [Source:HGNC Symbol;Acc:HGNC:6307]	ENSG00000128052.10	KDR	3791	c("ENST00000263923", "ENST00000509309", "ENST00000512566", "ENST00000647068")	0.692	3.68	6.8	0.0147	0.327	1.83
X	1.07e+08	1.07e+08	103000	+	ENSG00000133135	RNF128	protein_coding	chromosome	ring finger protein 128 [Source:HGNC Symbol;Acc:HGNC:21153]	ENSG00000133135.14	RNF128	79589	c("ENST00000255499", "ENST00000324342", "ENST00000418562")	0.886	2.8	6.79	0.0147	0.327	1.83
12	11600000	11900000	246000	+	ENSG00000139083	ETV6	protein_coding	chromosome	ETS variant 6 [Source:HGNC Symbol;Acc:HGNC:3495]	ENSG00000139083.10	ETV6	2120	c("ENST00000266427", "ENST00000396373", "ENST00000541426", "ENST00000544715", "ENST00000545027")	0.294	4.66	6.79	0.0147	0.327	1.83
17	7560000	7560000	3320	+	ENSG00000161955	TNFSF13	protein_coding	chromosome	TNF superfamily member 13 [Source:HGNC Symbol;Acc:HGNC:11928]	ENSG00000161955.16	TNFSF13	8741	c("ENST00000338784", "ENST00000349228", "ENST00000380535", "ENST00000396542", "ENST00000396545", "ENST00000436057", "ENST00000438470", "ENST00000483039", "ENST00000625791")	0.694	2.68	6.81	0.0147	0.327	1.83
2	96500000	96600000	15900	+	ENSG00000196843	ARID5A	protein_coding	chromosome	AT-rich interaction domain 5A [Source:HGNC Symbol;Acc:HGNC:17361]	ENSG00000196843.16	ARID5A	10865	c("ENST00000357485", "ENST00000412735", "ENST00000454558", "ENST00000467498", "ENST00000470579", "ENST00000497920")	0.771	2.9	6.8	0.0147	0.327	1.83
8	1.33e+08	1.33e+08	75700	-	ENSG00000165071	TMEM71	protein_coding	chromosome	transmembrane protein 71 [Source:HGNC Symbol;Acc:HGNC:26572]	ENSG00000165071.14	TMEM71	137835	c("ENST00000356838", "ENST00000377901", "ENST00000517538", "ENST00000519016", "ENST00000519187", "ENST00000519304", "ENST00000522334", "ENST00000522594", "ENST00000522780", "ENST00000523829", "ENST00000524079")	1.16	0.444	6.78	0.0148	0.328	1.83
7	1.51e+08	1.51e+08	10100	-	ENSG00000106565	TMEM176B	protein_coding	chromosome	transmembrane protein 176B [Source:HGNC Symbol;Acc:HGNC:29596]	ENSG00000106565.18	TMEM176B	28959	c("ENST00000326442", "ENST00000429904", "ENST00000434545", "ENST00000447204", "ENST00000450753", "ENST00000492607")	1.35	4.12	6.77	0.0149	0.328	1.83
8	85200000	85200000	40000	+	ENSG00000133740	E2F5	protein_coding	chromosome	E2F transcription factor 5 [Source:HGNC Symbol;Acc:HGNC:3119]	ENSG00000133740.11	E2F5	1875	c("ENST00000256117", "ENST00000416274", "ENST00000418930", "ENST00000517476", "ENST00000518234", "ENST00000520225", "ENST00000521234", "ENST00000521429")	0.899	2.1	6.77	0.0149	0.328	1.83
19	55600000	55600000	8460	+	ENSG00000213015	ZNF580	protein_coding	chromosome	zinc finger protein 580 [Source:HGNC Symbol;Acc:HGNC:29473]	ENSG00000213015.9	ZNF580	51157	c("ENST00000325333", "ENST00000543039", "ENST00000545125", "ENST00000590190", "ENST00000592461", "ENST00000592881")	0.282	3.1	6.77	0.0149	0.328	1.83
6	52800000	52800000	12500	-	ENSG00000243955	GSTA1	protein_coding	chromosome	glutathione S-transferase alpha 1 [Source:HGNC Symbol;Acc:HGNC:4626]	ENSG00000243955.6	GSTA1	2938	c("ENST00000334575", "ENST00000476213", "ENST00000493331")	2.48	1.07	6.77	0.0149	0.328	1.83
15	55300000	55400000	68500	-	ENSG00000260916	CCPG1	protein_coding	chromosome	cell cycle progression 1 [Source:HGNC Symbol;Acc:HGNC:24227]	ENSG00000260916.7	CCPG1	9236	c("ENST00000310958", "ENST00000425574", "ENST00000442196", "ENST00000563171", "ENST00000563294", "ENST00000564092", "ENST00000564663", "ENST00000568372", "ENST00000568543", "ENST00000568592", "ENST00000568808", "ENST00000569205", "ENST00000570272")	0.406	5.86	6.77	0.0149	0.328	1.83
2	1.96e+08	1.96e+08	42900	-	ENSG00000081320	STK17B	protein_coding	chromosome	serine/threonine kinase 17b [Source:HGNC Symbol;Acc:HGNC:11396]	ENSG00000081320.11	STK17B	9262	c("ENST00000263955", "ENST00000409228", "ENST00000420683", "ENST00000449152", "ENST00000606789")	0.721	5	6.76	0.015	0.328	1.82
9	1.14e+08	1.14e+08	60200	-	ENSG00000106948	AKNA	protein_coding	chromosome	AT-hook transcription factor [Source:HGNC Symbol;Acc:HGNC:24108]	ENSG00000106948.16	AKNA	80709	c("ENST00000223791", "ENST00000307564", "ENST00000312033", "ENST00000374075", "ENST00000374079", "ENST00000374088", "ENST00000490767", "ENST00000491133", "ENST00000492875")	0.857	3.83	6.75	0.015	0.328	1.82
11	60900000	6.1e+07	15400	-	ENSG00000110446	SLC15A3	protein_coding	chromosome	solute carrier family 15 member 3 [Source:HGNC Symbol;Acc:HGNC:18068]	ENSG00000110446.11	SLC15A3	51296	c("ENST00000227880", "ENST00000536491", "ENST00000536784", "ENST00000537307", "ENST00000538739", "ENST00000540272", "ENST00000541505", "ENST00000543406", "ENST00000544101")	0.952	2.44	6.75	0.015	0.328	1.82
16	2830000	2840000	9420	+	ENSG00000162078	ZG16B	protein_coding	chromosome	zymogen granule protein 16B [Source:HGNC Symbol;Acc:HGNC:30456]	ENSG00000162078.11	ZG16B	124220	c("ENST00000382280", "ENST00000570670", "ENST00000571723", "ENST00000572863", "ENST00000573019", "ENST00000576423")	1.33	0.366	6.76	0.015	0.328	1.82
1	1.55e+08	1.55e+08	4070	-	ENSG00000163463	KRTCAP2	protein_coding	chromosome	keratinocyte associated protein 2 [Source:HGNC Symbol;Acc:HGNC:28942]	ENSG00000163463.11	KRTCAP2	200185	c("ENST00000295682", "ENST00000461136", "ENST00000463527", "ENST00000471891", "ENST00000482246", "ENST00000487350", "ENST00000490672", "ENST00000491084", "ENST00000492892", "ENST00000497317")	0.402	4.77	6.76	0.015	0.328	1.82
8	1.41e+08	1.41e+08	101000	-	ENSG00000022567	SLC45A4	protein_coding	chromosome	solute carrier family 45 member 4 [Source:HGNC Symbol;Acc:HGNC:29196]	ENSG00000022567.9	SLC45A4	57210	c("ENST00000024061", "ENST00000517878", "ENST00000519067", "ENST00000519986", "ENST00000520137", "ENST00000521804")	0.731	2.71	6.74	0.0151	0.329	1.82
18	59300000	59400000	31400	-	ENSG00000074695	LMAN1	protein_coding	chromosome	lectin, mannose binding 1 [Source:HGNC Symbol;Acc:HGNC:6631]	ENSG00000074695.6	LMAN1	3998	c("ENST00000251047", "ENST00000587561", "ENST00000587918", "ENST00000587940", "ENST00000592562")	0.304	7.04	6.73	0.0151	0.329	1.82
11	1.03e+08	1.03e+08	10200	-	ENSG00000137673	MMP7	protein_coding	chromosome	matrix metallopeptidase 7 [Source:HGNC Symbol;Acc:HGNC:7174]	ENSG00000137673.9	MMP7	4316	c("ENST00000260227", "ENST00000531200", "ENST00000533366")	2.3	4.02	6.74	0.0151	0.329	1.82
16	3.1e+07	3.1e+07	21400	-	ENSG00000099365	STX1B	protein_coding	chromosome	syntaxin 1B [Source:HGNC Symbol;Acc:HGNC:18539]	ENSG00000099365.11	STX1B	112755	c("ENST00000215095", "ENST00000565419", "ENST00000566211")	-1.22	-0.742	6.72	0.0152	0.33	1.82
17	7170000	7180000	6130	-	ENSG00000141505	ASGR1	protein_coding	chromosome	asialoglycoprotein receptor 1 [Source:HGNC Symbol;Acc:HGNC:742]	ENSG00000141505.12	ASGR1	432	c("ENST00000269299", "ENST00000380920", "ENST00000570576", "ENST00000572879", "ENST00000573083", "ENST00000573596", "ENST00000574330", "ENST00000574388", "ENST00000619926")	0.726	-1.03	6.73	0.0152	0.329	1.82
2	1.13e+08	1.13e+08	7070	-	ENSG00000125538	IL1B	protein_coding	chromosome	interleukin 1 beta [Source:HGNC Symbol;Acc:HGNC:5992]	ENSG00000125538.12	IL1B	3553	c("ENST00000263341", "ENST00000416750", "ENST00000418817", "ENST00000432018", "ENST00000477398", "ENST00000487639", "ENST00000491056", "ENST00000496280")	1.38	5.12	6.71	0.0153	0.331	1.82
11	73300000	73300000	34100	+	ENSG00000171631	P2RY6	protein_coding	chromosome	pyrimidinergic receptor P2Y6 [Source:HGNC Symbol;Acc:HGNC:8543]	ENSG00000171631.14	P2RY6	5031	c("ENST00000349767", "ENST00000393590", "ENST00000393591", "ENST00000393592", "ENST00000535931", "ENST00000536225", "ENST00000538328", "ENST00000540124", "ENST00000540342", "ENST00000542092", "ENST00000544437", "ENST00000618468")	1.29	1.31	6.69	0.0154	0.332	1.81
3	1.43e+08	1.43e+08	4240	+	ENSG00000175040	CHST2	protein_coding	chromosome	carbohydrate sulfotransferase 2 [Source:HGNC Symbol;Acc:HGNC:1970]	ENSG00000175040.6	CHST2	9435	ENST00000309575	1.03	3.17	6.7	0.0154	0.332	1.81
3	1.22e+08	1.22e+08	29500	-	ENSG00000180353	HCLS1	protein_coding	chromosome	hematopoietic cell-specific Lyn substrate 1 [Source:HGNC Symbol;Acc:HGNC:4844]	ENSG00000180353.11	HCLS1	3059	c("ENST00000314583", "ENST00000428394", "ENST00000464274", "ENST00000468693", "ENST00000473883", "ENST00000479994", "ENST00000481314", "ENST00000487290", "ENST00000488033", "ENST00000491824", "ENST00000495491", "ENST00000497391")	1	4.07	6.69	0.0154	0.333	1.81
16	9750000	10200000	429000	-	ENSG00000183454	GRIN2A	protein_coding	chromosome	glutamate ionotropic receptor NMDA type subunit 2A [Source:HGNC Symbol;Acc:HGNC:4585]	ENSG00000183454.17	GRIN2A	2903	c("ENST00000330684", "ENST00000396573", "ENST00000461292", "ENST00000463531", "ENST00000535259", "ENST00000562109", "ENST00000566665", "ENST00000566670", "ENST00000566683", "ENST00000568247", "ENST00000636273", "ENST00000636406", "ENST00000637188", "ENST00000637334", "ENST00000637393")	1.47	0.119	6.7	0.0154	0.332	1.81
9	35100000	35100000	7910	-	ENSG00000165282	PIGO	protein_coding	chromosome	phosphatidylinositol glycan anchor biosynthesis class O [Source:HGNC Symbol;Acc:HGNC:23215]	ENSG00000165282.14	PIGO	84720	c("ENST00000298004", "ENST00000361778", "ENST00000378617", "ENST00000465745", "ENST00000472208", "ENST00000474436", "ENST00000491687", "ENST00000492770")	0.41	3.7	6.64	0.0158	0.339	1.8
1	32900000	3.3e+07	28200	-	ENSG00000116514	RNF19B	protein_coding	chromosome	ring finger protein 19B [Source:HGNC Symbol;Acc:HGNC:26886]	ENSG00000116514.16	RNF19B	127544	c("ENST00000235150", "ENST00000356990", "ENST00000373456")	0.498	5.66	6.63	0.0159	0.34	1.8
11	19400000	20100000	771000	+	ENSG00000166833	NAV2	protein_coding	chromosome	neuron navigator 2 [Source:HGNC Symbol;Acc:HGNC:15997]	ENSG00000166833.21	NAV2	89797	c("ENST00000349880", "ENST00000360655", "ENST00000396085", "ENST00000396087", "ENST00000525025", "ENST00000525322", "ENST00000526675", "ENST00000527559", "ENST00000528008", "ENST00000528923", "ENST00000530408", "ENST00000533746", "ENST00000533917", "ENST00000534229", "ENST00000534299", "ENST00000540292", "ENST00000650578")	0.386	5.13	6.62	0.0159	0.34	1.8
18	14300000	14300000	5100	+	ENSG00000265787	CYP4F35P	transcribed_unprocessed_pseudogene	chromosome	cytochrome P450 family 4 subfamily F member 35, pseudogene [Source:HGNC Symbol;Acc:HGNC:39954]	ENSG00000265787.2	CYP4F35P	NA	c("ENST00000582957", "ENST00000636121")	1.26	1	6.62	0.0159	0.34	1.8
16	27400000	27500000	49900	+	ENSG00000103522	IL21R	protein_coding	chromosome	interleukin 21 receptor [Source:HGNC Symbol;Acc:HGNC:6006]	ENSG00000103522.16	IL21R	50615	c("ENST00000337929", "ENST00000395754", "ENST00000561953", "ENST00000564089", "ENST00000564583")	1.31	1.45	6.61	0.016	0.34	1.8
5	40500000	40800000	244000	-	ENSG00000113638	TTC33	protein_coding	chromosome	tetratricopeptide repeat domain 33 [Source:HGNC Symbol;Acc:HGNC:29959]	ENSG00000113638.14	TTC33	23548	c("ENST00000337702", "ENST00000503936", "ENST00000504251", "ENST00000511730", "ENST00000636106", "ENST00000636863", "ENST00000637375")	-0.474	3.82	6.6	0.016	0.34	1.79
4	7.4e+07	7.4e+07	2220	-	ENSG00000163734	CXCL3	protein_coding	chromosome	C-X-C motif chemokine ligand 3 [Source:HGNC Symbol;Acc:HGNC:4604]	ENSG00000163734.4	CXCL3	2921	c("ENST00000296026", "ENST00000502974", "ENST00000510390", "ENST00000511669")	1.67	2.17	6.61	0.016	0.34	1.8
12	10200000	10200000	13800	-	ENSG00000173391	OLR1	protein_coding	chromosome	oxidized low density lipoprotein receptor 1 [Source:HGNC Symbol;Acc:HGNC:8133]	ENSG00000173391.9	OLR1	4973	c("ENST00000309539", "ENST00000339968", "ENST00000432556", "ENST00000536989", "ENST00000538745", "ENST00000538873", "ENST00000539518", "ENST00000543414", "ENST00000543993", "ENST00000544577", "ENST00000545927")	1.96	1.59	6.6	0.016	0.34	1.79
1	1.53e+08	1.53e+08	1130	-	ENSG00000185966	LCE3E	protein_coding	chromosome	late cornified envelope 3E [Source:HGNC Symbol;Acc:HGNC:29463]	ENSG00000185966.4	LCE3E	353145	ENST00000368789	-1.61	6.55	6.62	0.016	0.34	1.8
3	1.02e+08	1.02e+08	20300	+	ENSG00000081154	PCNP	protein_coding	chromosome	PEST proteolytic signal containing nuclear protein [Source:HGNC Symbol;Acc:HGNC:30023]	ENSG00000081154.12	PCNP	57092	c("ENST00000265260", "ENST00000460231", "ENST00000465366", "ENST00000469941", "ENST00000470490", "ENST00000486406", "ENST00000498274", "ENST00000627393")	-0.237	6.76	6.6	0.0161	0.34	1.79
3	1.7e+08	1.7e+08	16900	+	ENSG00000085274	MYNN	protein_coding	chromosome	myoneurin [Source:HGNC Symbol;Acc:HGNC:14955]	ENSG00000085274.15	MYNN	55892	c("ENST00000349841", "ENST00000356716", "ENST00000544106", "ENST00000602391", "ENST00000602751")	-0.398	4.88	6.6	0.0161	0.34	1.79
5	81300000	81300000	11700	+	ENSG00000131732	ZCCHC9	protein_coding	chromosome	zinc finger CCHC-type containing 9 [Source:HGNC Symbol;Acc:HGNC:25424]	ENSG00000131732.12	ZCCHC9	84240	c("ENST00000254037", "ENST00000380199", "ENST00000407610", "ENST00000438268", "ENST00000504502", "ENST00000505860", "ENST00000506458", "ENST00000507402", "ENST00000510227")	-0.236	4.28	6.59	0.0161	0.34	1.79
7	1.36e+08	1.36e+08	48000	-	ENSG00000164707	SLC13A4	protein_coding	chromosome	solute carrier family 13 member 4 [Source:HGNC Symbol;Acc:HGNC:15827]	ENSG00000164707.15	SLC13A4	26266	c("ENST00000354042", "ENST00000378428", "ENST00000422620", "ENST00000471405", "ENST00000478310", "ENST00000480376", "ENST00000491630")	0.889	2.36	6.59	0.0161	0.34	1.79
8	1.45e+08	1.45e+08	20500	-	ENSG00000170631	ZNF16	protein_coding	chromosome	zinc finger protein 16 [Source:HGNC Symbol;Acc:HGNC:12947]	ENSG00000170631.15	ZNF16	7564	c("ENST00000276816", "ENST00000394909", "ENST00000527427", "ENST00000527512", "ENST00000527811", "ENST00000529378", "ENST00000532351", "ENST00000532811", "ENST00000611477")	-0.305	3.32	6.59	0.0161	0.34	1.79
6	36200000	36300000	69000	+	ENSG00000180316	PNPLA1	protein_coding	chromosome	patatin like phospholipase domain containing 1 [Source:HGNC Symbol;Acc:HGNC:21246]	ENSG00000180316.12	PNPLA1	285848	c("ENST00000312917", "ENST00000388715", "ENST00000394571", "ENST00000457797", "ENST00000636260")	-1.22	1.67	6.6	0.0161	0.34	1.79
12	1.09e+08	1.09e+08	10600	+	ENSG00000198855	FICD	protein_coding	chromosome	FIC domain containing [Source:HGNC Symbol;Acc:HGNC:18416]	ENSG00000198855.7	FICD	11153	c("ENST00000361549", "ENST00000546448", "ENST00000549641", "ENST00000552695", "ENST00000552758")	0.717	2.15	6.59	0.0161	0.34	1.79
2	28800000	28800000	51300	+	ENSG00000213639	PPP1CB	protein_coding	chromosome	protein phosphatase 1 catalytic subunit beta [Source:HGNC Symbol;Acc:HGNC:9282]	ENSG00000213639.10	PPP1CB	5500	c("ENST00000296122", "ENST00000358506", "ENST00000395366", "ENST00000418910", "ENST00000420282", "ENST00000427786", "ENST00000441461", "ENST00000455580", "ENST00000464273")	-0.325	9.01	6.6	0.0161	0.34	1.79
3	1.23e+08	1.23e+08	158000	+	ENSG00000065485	PDIA5	protein_coding	chromosome	protein disulfide isomerase family A member 5 [Source:HGNC Symbol;Acc:HGNC:24811]	ENSG00000065485.20	PDIA5	10954	c("ENST00000316218", "ENST00000467157", "ENST00000469649", "ENST00000472319", "ENST00000484644", "ENST00000485208", "ENST00000489923", "ENST00000495004")	0.684	2.88	6.58	0.0162	0.34	1.79
15	75700000	75700000	38500	-	ENSG00000173546	CSPG4	protein_coding	chromosome	chondroitin sulfate proteoglycan 4 [Source:HGNC Symbol;Acc:HGNC:2466]	ENSG00000173546.7	CSPG4	1464	ENST00000308508	-0.611	3.91	6.58	0.0162	0.34	1.79
10	13300000	13300000	24600	-	ENSG00000107537	PHYH	protein_coding	chromosome	phytanoyl-CoA 2-hydroxylase [Source:HGNC Symbol;Acc:HGNC:8940]	ENSG00000107537.14	PHYH	5264	c("ENST00000263038", "ENST00000396913", "ENST00000396920", "ENST00000453759", "ENST00000463730", "ENST00000464049", "ENST00000479604")	-0.26	3.35	6.56	0.0163	0.34	1.79
20	23100000	23100000	6960	-	ENSG00000125810	CD93	protein_coding	chromosome	CD93 molecule [Source:HGNC Symbol;Acc:HGNC:15855]	ENSG00000125810.10	CD93	22918	ENST00000246006	0.818	5.32	6.56	0.0163	0.34	1.79
8	1.23e+08	1.23e+08	193000	+	ENSG00000178764	ZHX2	protein_coding	chromosome	zinc fingers and homeoboxes 2 [Source:HGNC Symbol;Acc:HGNC:18513]	ENSG00000178764.8	ZHX2	22882	c("ENST00000314393", "ENST00000534247")	0.431	3.62	6.57	0.0163	0.34	1.79
17	43200000	43200000	8210	+	ENSG00000184988	TMEM106A	protein_coding	chromosome	transmembrane protein 106A [Source:HGNC Symbol;Acc:HGNC:28288]	ENSG00000184988.8	TMEM106A	113277	c("ENST00000536052", "ENST00000541594", "ENST00000586685", "ENST00000588659", "ENST00000588693", "ENST00000592564", "ENST00000592649", "ENST00000612339")	0.878	0.981	6.57	0.0163	0.34	1.79
3	58600000	58700000	32900	-	ENSG00000198643	FAM3D	protein_coding	chromosome	family with sequence similarity 3 member D [Source:HGNC Symbol;Acc:HGNC:18665]	ENSG00000198643.7	FAM3D	131177	c("ENST00000358781", "ENST00000482623", "ENST00000483787", "ENST00000489857", "ENST00000498347")	0.581	4.77	6.56	0.0163	0.34	1.79
22	4.2e+07	4.2e+07	28700	+	ENSG00000100167	SEPTIN3	protein_coding	chromosome	septin 3 [Source:HGNC Symbol;Acc:HGNC:10750]	ENSG00000100167.20	SEPTIN3	55964	c("ENST00000396417", "ENST00000396425", "ENST00000396426", "ENST00000406029", "ENST00000449288", "ENST00000460267", "ENST00000644076")	0.963	0.647	6.56	0.0164	0.34	1.79
9	1.31e+08	1.31e+08	18400	-	ENSG00000126882	FAM78A	protein_coding	chromosome	family with sequence similarity 78 member A [Source:HGNC Symbol;Acc:HGNC:25465]	ENSG00000126882.13	FAM78A	286336	c("ENST00000247295", "ENST00000372269", "ENST00000372271", "ENST00000464831")	1.01	1.96	6.56	0.0164	0.34	1.79
2	9580000	9630000	47000	-	ENSG00000134308	YWHAQ	protein_coding	chromosome	tyrosine 3-monooxygenase/tryptophan 5-monooxygenase activation protein theta [Source:HGNC Symbol;Acc:HGNC:12854]	ENSG00000134308.14	YWHAQ	10971	c("ENST00000238081", "ENST00000381844", "ENST00000446619", "ENST00000460093", "ENST00000474715")	-0.37	8.68	6.56	0.0164	0.34	1.79
3	50300000	50300000	6580	-	ENSG00000186792	HYAL3	protein_coding	chromosome	hyaluronidase 3 [Source:HGNC Symbol;Acc:HGNC:5322]	ENSG00000186792.17	HYAL3	8372	c("ENST00000336307", "ENST00000359051", "ENST00000415204", "ENST00000435141", "ENST00000450982", "ENST00000513170", "ENST00000621157")	-0.648	1.91	6.55	0.0164	0.34	1.79
7	1.44e+08	1.45e+08	384000	-	ENSG00000196511	TPK1	protein_coding	chromosome	thiamin pyrophosphokinase 1 [Source:HGNC Symbol;Acc:HGNC:17358]	ENSG00000196511.14	TPK1	27010	c("ENST00000360057", "ENST00000378098", "ENST00000378099", "ENST00000481645", "ENST00000482940", "ENST00000489798", "ENST00000538212", "ENST00000546806", "ENST00000547966", "ENST00000548460", "ENST00000548831", "ENST00000551062", "ENST00000552881", "ENST00000639328")	0.745	1.23	6.55	0.0164	0.34	1.79
8	53700000	53800000	128000	-	ENSG00000047249	ATP6V1H	protein_coding	chromosome	ATPase H+ transporting V1 subunit H [Source:HGNC Symbol;Acc:HGNC:18303]	ENSG00000047249.18	ATP6V1H	51606	c("ENST00000355221", "ENST00000359530", "ENST00000396774", "ENST00000518072", "ENST00000519588", "ENST00000519922", "ENST00000520188", "ENST00000521275", "ENST00000521335", "ENST00000521377", "ENST00000521707", "ENST00000521900", "ENST00000522159", "ENST00000522849", "ENST00000523343", "ENST00000523426", "ENST00000523899", "ENST00000524164", "ENST00000524234")	0.178	5.06	6.54	0.0165	0.342	1.78
9	1.29e+08	1.29e+08	23100	-	ENSG00000119333	WDR34	protein_coding	chromosome	WD repeat domain 34 [Source:HGNC Symbol;Acc:HGNC:28296]	ENSG00000119333.11	WDR34	89891	c("ENST00000372715", "ENST00000419989", "ENST00000451652", "ENST00000473486", "ENST00000480613", "ENST00000483181")	-0.226	4.84	6.54	0.0165	0.341	1.78
3	52200000	52200000	16200	+	ENSG00000023330	ALAS1	protein_coding	chromosome	5'-aminolevulinate synthase 1 [Source:HGNC Symbol;Acc:HGNC:396]	ENSG00000023330.15	ALAS1	211	c("ENST00000310271", "ENST00000394965", "ENST00000459884", "ENST00000469224", "ENST00000484952", "ENST00000493402")	0.48	4.91	6.53	0.0166	0.342	1.78
19	48600000	48600000	14000	-	ENSG00000105523	FAM83E	protein_coding	chromosome	family with sequence similarity 83 member E [Source:HGNC Symbol;Acc:HGNC:25972]	ENSG00000105523.3	FAM83E	54854	c("ENST00000263266", "ENST00000593772", "ENST00000595110", "ENST00000599126")	1.04	1.29	6.52	0.0166	0.342	1.78
11	57200000	57200000	9970	+	ENSG00000183908	LRRC55	protein_coding	chromosome	leucine rich repeat containing 55 [Source:HGNC Symbol;Acc:HGNC:32324]	ENSG00000183908.7	LRRC55	219527	c("ENST00000497933", "ENST00000652194")	1.27	0.174	6.53	0.0166	0.342	1.78
17	49200000	49200000	12800	+	ENSG00000108798	ABI3	protein_coding	chromosome	ABI family member 3 [Source:HGNC Symbol;Acc:HGNC:29859]	ENSG00000108798.9	ABI3	51225	c("ENST00000225941", "ENST00000419580", "ENST00000571035", "ENST00000573347")	0.699	2.07	6.51	0.0167	0.342	1.78
3	72400000	72400000	74800	-	ENSG00000163602	RYBP	protein_coding	chromosome	RING1 and YY1 binding protein [Source:HGNC Symbol;Acc:HGNC:10480]	ENSG00000163602.10	RYBP	23429	ENST00000477973	0.24	5.03	6.51	0.0167	0.342	1.78
10	1.03e+08	1.03e+08	18400	+	ENSG00000171206	TRIM8	protein_coding	chromosome	tripartite motif containing 8 [Source:HGNC Symbol;Acc:HGNC:15579]	ENSG00000171206.14	TRIM8	81603	c("ENST00000302424", "ENST00000462202", "ENST00000479004", "ENST00000487927", "ENST00000642304", "ENST00000642664", "ENST00000643100", "ENST00000643376", "ENST00000643721", "ENST00000644572", "ENST00000644914", "ENST00000644979", "ENST00000645961", "ENST00000646349", "ENST00000646757")	0.409	5.26	6.51	0.0167	0.342	1.78
17	59300000	59400000	70100	+	ENSG00000175155	YPEL2	protein_coding	chromosome	yippee like 2 [Source:HGNC Symbol;Acc:HGNC:18326]	ENSG00000175155.10	YPEL2	388403	c("ENST00000312655", "ENST00000581865", "ENST00000582192", "ENST00000582813", "ENST00000585166", "ENST00000672916")	-0.423	4.57	6.52	0.0167	0.342	1.78
22	2e+07	20100000	50200	+	ENSG00000183597	TANGO2	protein_coding	chromosome	transport and golgi organization 2 homolog [Source:HGNC Symbol;Acc:HGNC:25439]	ENSG00000183597.16	TANGO2	128989	c("ENST00000327374", "ENST00000398042", "ENST00000399807", "ENST00000401833", "ENST00000401886", "ENST00000411907", "ENST00000420290", "ENST00000430807", "ENST00000432198", "ENST00000432883", "ENST00000434168", "ENST00000434570", "ENST00000444651", "ENST00000447208", "ENST00000450019", "ENST00000450664", "ENST00000456048", "ENST00000462579", "ENST00000471707", "ENST00000475446", "ENST00000476940"…	0.37	3.56	6.49	0.0168	0.343	1.77
22	42800000	42900000	61600	-	ENSG00000242247	ARFGAP3	protein_coding	chromosome	ADP ribosylation factor GTPase activating protein 3 [Source:HGNC Symbol;Acc:HGNC:661]	ENSG00000242247.11	ARFGAP3	26286	c("ENST00000263245", "ENST00000435208", "ENST00000437119", "ENST00000453516", "ENST00000454099", "ENST00000493606")	0.402	4.99	6.5	0.0168	0.343	1.77
16	268000	276000	7680	-	ENSG00000076344	RGS11	protein_coding	chromosome	regulator of G protein signaling 11 [Source:HGNC Symbol;Acc:HGNC:9993]	ENSG00000076344.16	RGS11	8786	c("ENST00000168869", "ENST00000316163", "ENST00000359740", "ENST00000397770", "ENST00000472466", "ENST00000477143", "ENST00000481672", "ENST00000493449")	-0.915	-0.222	6.48	0.0169	0.343	1.77
12	57500000	57500000	16600	-	ENSG00000123329	ARHGAP9	protein_coding	chromosome	Rho GTPase activating protein 9 [Source:HGNC Symbol;Acc:HGNC:14130]	ENSG00000123329.19	ARHGAP9	64333	c("ENST00000393791", "ENST00000393797", "ENST00000424809", "ENST00000430041", "ENST00000546200", "ENST00000546704", "ENST00000547200", "ENST00000547216", "ENST00000548139", "ENST00000548148", "ENST00000549602", "ENST00000550130", "ENST00000550288", "ENST00000550399", "ENST00000550440", "ENST00000550454", "ENST00000551000", "ENST00000551452", "ENST00000551574", "ENST00000552066", "ENST00000552249"…	1.1	2.35	6.48	0.0169	0.343	1.77
14	37600000	37600000	6510	-	ENSG00000129514	FOXA1	protein_coding	chromosome	forkhead box A1 [Source:HGNC Symbol;Acc:HGNC:5021]	ENSG00000129514.6	FOXA1	3169	c("ENST00000250448", "ENST00000545425", "ENST00000553751", "ENST00000554607", "ENST00000557418")	1.79	0.505	6.48	0.017	0.343	1.77
14	55100000	55100000	21300	+	ENSG00000131981	LGALS3	protein_coding	chromosome	galectin 3 [Source:HGNC Symbol;Acc:HGNC:6563]	ENSG00000131981.16	LGALS3	3958	c("ENST00000254301", "ENST00000553493", "ENST00000553755", "ENST00000554715", "ENST00000556263", "ENST00000556322", "ENST00000556438")	-0.362	7.98	6.47	0.017	0.343	1.77
7	4.5e+07	4.5e+07	16400	-	ENSG00000136286	MYO1G	protein_coding	chromosome	myosin IG [Source:HGNC Symbol;Acc:HGNC:13880]	ENSG00000136286.16	MYO1G	64005	c("ENST00000258787", "ENST00000463516", "ENST00000464434", "ENST00000480503", "ENST00000483585", "ENST00000488554", "ENST00000495831", "ENST00000648014")	0.898	2.37	6.48	0.017	0.343	1.77
2	31300000	31400000	80400	-	ENSG00000158125	XDH	protein_coding	chromosome	xanthine dehydrogenase [Source:HGNC Symbol;Acc:HGNC:12805]	ENSG00000158125.10	XDH	7498	c("ENST00000379416", "ENST00000476043", "ENST00000491727")	1.24	5.06	6.47	0.017	0.343	1.77
6	39300000	39700000	395000	-	ENSG00000164627	KIF6	protein_coding	chromosome	kinesin family member 6 [Source:HGNC Symbol;Acc:HGNC:21202]	ENSG00000164627.18	KIF6	221458	c("ENST00000229913", "ENST00000287152", "ENST00000394362", "ENST00000441975", "ENST00000458470", "ENST00000465719", "ENST00000482238", "ENST00000538893")	0.849	-0.729	6.48	0.017	0.343	1.77
3	48900000	4.9e+07	67600	+	ENSG00000177479	ARIH2	protein_coding	chromosome	ariadne RBR E3 ubiquitin protein ligase 2 [Source:HGNC Symbol;Acc:HGNC:690]	ENSG00000177479.19	ARIH2	10425	c("ENST00000356401", "ENST00000420814", "ENST00000430423", "ENST00000433170", "ENST00000449376", "ENST00000449729", "ENST00000452385", "ENST00000452882", "ENST00000459976", "ENST00000463204", "ENST00000463738", "ENST00000465217", "ENST00000466850", "ENST00000469038", "ENST00000470296", "ENST00000472640", "ENST00000474618", "ENST00000474936", "ENST00000478224", "ENST00000482342", "ENST00000482427"…
ENST00000492077, "ENST00000495507", "ENST00000495761", "ENST00000498314")	0.208	5.56	6.47	0.017	0.343	1.77
9	1.21e+08	1.21e+08	114000	-	ENSG00000106780	MEGF9	protein_coding	chromosome	multiple EGF like domains 9 [Source:HGNC Symbol;Acc:HGNC:3234]	ENSG00000106780.9	MEGF9	1955	ENST00000373930	-0.481	6.58	6.46	0.0171	0.343	1.77
18	10700000	11100000	482000	-	ENSG00000154864	PIEZO2	protein_coding	chromosome	piezo type mechanosensitive ion channel component 2 [Source:HGNC Symbol;Acc:HGNC:26270]	ENSG00000154864.12	PIEZO2	63895	c("ENST00000302079", "ENST00000383408", "ENST00000503781", "ENST00000538948", "ENST00000578145", "ENST00000579112", "ENST00000579151", "ENST00000579899", "ENST00000579949", "ENST00000580640", "ENST00000581680", "ENST00000582913", "ENST00000582937", "ENST00000583325", "ENST00000643712")	1.09	0.634	6.46	0.0171	0.343	1.77
9	1.33e+08	1.33e+08	8030	-	ENSG00000160326	SLC2A6	protein_coding	chromosome	solute carrier family 2 member 6 [Source:HGNC Symbol;Acc:HGNC:11011]	ENSG00000160326.14	SLC2A6	11182	c("ENST00000371897", "ENST00000371899", "ENST00000414172", "ENST00000432868", "ENST00000485978")	1.13	1.25	6.46	0.0171	0.343	1.77
14	20800000	20800000	1200	+	ENSG00000169413	RNASE6	protein_coding	chromosome	ribonuclease A family member k6 [Source:HGNC Symbol;Acc:HGNC:10048]	ENSG00000169413.3	RNASE6	6039	ENST00000304677	0.933	2.09	6.46	0.0171	0.343	1.77
1	29200000	29300000	90300	+	ENSG00000060656	PTPRU	protein_coding	chromosome	protein tyrosine phosphatase receptor type U [Source:HGNC Symbol;Acc:HGNC:9683]	ENSG00000060656.20	PTPRU	10076	c("ENST00000345512", "ENST00000373779", "ENST00000415600", "ENST00000428026", "ENST00000460170", "ENST00000465525", "ENST00000492954", "ENST00000493601", "ENST00000526080", "ENST00000527027", "ENST00000531385")	0.792	4.62	6.45	0.0172	0.343	1.76
5	1.71e+08	1.71e+08	50700	+	ENSG00000094755	GABRP	protein_coding	chromosome	gamma-aminobutyric acid type A receptor pi subunit [Source:HGNC Symbol;Acc:HGNC:4089]	ENSG00000094755.17	GABRP	2568	c("ENST00000265294", "ENST00000518122", "ENST00000518525", "ENST00000519137", "ENST00000519196", "ENST00000519385", "ENST00000519598", "ENST00000521009", "ENST00000521481", "ENST00000522868")	1.25	0.562	6.45	0.0172	0.343	1.76
9	1.27e+08	1.27e+08	169000	+	ENSG00000136895	GARNL3	protein_coding	chromosome	GTPase activating Rap/RanGAP domain like 3 [Source:HGNC Symbol;Acc:HGNC:25425]	ENSG00000136895.19	GARNL3	84253	c("ENST00000373386", "ENST00000373387", "ENST00000425970", "ENST00000429629", "ENST00000435213", "ENST00000439286", "ENST00000441134", "ENST00000444677", "ENST00000446764", "ENST00000453030", "ENST00000460176", "ENST00000463005", "ENST00000464616", "ENST00000478696", "ENST00000478702", "ENST00000481242", "ENST00000481875", "ENST00000487565", "ENST00000495172", "ENST00000496711", "ENST00000497703"…	-0.732	1.55	6.45	0.0172	0.343	1.76
5	1.11e+08	1.11e+08	271000	+	ENSG00000152495	CAMK4	protein_coding	chromosome	calcium/calmodulin dependent protein kinase IV [Source:HGNC Symbol;Acc:HGNC:1464]	ENSG00000152495.11	CAMK4	814	c("ENST00000282356", "ENST00000502916", "ENST00000504090", "ENST00000504544", "ENST00000505763", "ENST00000508074", "ENST00000509408", "ENST00000509645", "ENST00000510858", "ENST00000512453", "ENST00000512890", "ENST00000514007", "ENST00000515231")	1.26	0.556	6.45	0.0172	0.343	1.77
19	4540000	4560000	17100	-	ENSG00000167680	SEMA6B	protein_coding	chromosome	semaphorin 6B [Source:HGNC Symbol;Acc:HGNC:10739]	ENSG00000167680.16	SEMA6B	10501	c("ENST00000586582", "ENST00000586965", "ENST00000589889")	0.536	2.86	6.45	0.0172	0.343	1.76
4	38800000	38900000	66100	-	ENSG00000174125	TLR1	protein_coding	chromosome	toll like receptor 1 [Source:HGNC Symbol;Acc:HGNC:11847]	ENSG00000174125.8	TLR1	7096	c("ENST00000308979", "ENST00000502213", "ENST00000505744", "ENST00000505940", "ENST00000506146", "ENST00000508364", "ENST00000508535", "ENST00000509754", "ENST00000510552", "ENST00000515861")	0.592	2.74	6.45	0.0172	0.343	1.77
13	51400000	51500000	1e+05	-	ENSG00000102786	INTS6	protein_coding	chromosome	integrator complex subunit 6 [Source:HGNC Symbol;Acc:HGNC:14879]	ENSG00000102786.15	INTS6	26512	c("ENST00000311234", "ENST00000398119", "ENST00000442263", "ENST00000460868", "ENST00000461515", "ENST00000466784", "ENST00000469430", "ENST00000476666", "ENST00000483288", "ENST00000483441", "ENST00000483746", "ENST00000485178", "ENST00000486195", "ENST00000488009", "ENST00000490542", "ENST00000491189", "ENST00000491723", "ENST00000491997", "ENST00000493153", "ENST00000497989")	-0.335	5.63	6.43	0.0173	0.344	1.76
1	1.83e+08	1.83e+08	41100	+	ENSG00000135838	NPL	protein_coding	chromosome	N-acetylneuraminate pyruvate lyase [Source:HGNC Symbol;Acc:HGNC:16781]	ENSG00000135838.13	NPL	80896	c("ENST00000258317", "ENST00000367552", "ENST00000367553", "ENST00000367554", "ENST00000367555", "ENST00000460179", "ENST00000460690", "ENST00000463899", "ENST00000471010", "ENST00000479721", "ENST00000488424", "ENST00000614468")	0.601	4.32	6.44	0.0173	0.344	1.76
21	33300000	33300000	43800	+	ENSG00000243646	IL10RB	protein_coding	chromosome	interleukin 10 receptor subunit beta [Source:HGNC Symbol;Acc:HGNC:5965]	ENSG00000243646.10	IL10RB	3588	c("ENST00000290200", "ENST00000422891", "ENST00000451065", "ENST00000493295", "ENST00000498371", "ENST00000609556", "ENST00000637650")	0.292	4.89	6.43	0.0173	0.344	1.76
19	51800000	51800000	18500	+	ENSG00000171049	FPR2	protein_coding	chromosome	formyl peptide receptor 2 [Source:HGNC Symbol;Acc:HGNC:3827]	ENSG00000171049.9	FPR2	2358	c("ENST00000340023", "ENST00000598776", "ENST00000598953", "ENST00000599326", "ENST00000600258", "ENST00000600722")	1.55	0.16	6.43	0.0174	0.345	1.76
11	64200000	64200000	2460	-	ENSG00000173457	PPP1R14B	protein_coding	chromosome	protein phosphatase 1 regulatory inhibitor subunit 14B [Source:HGNC Symbol;Acc:HGNC:9057]	ENSG00000173457.11	PPP1R14B	26472	c("ENST00000309318", "ENST00000392210", "ENST00000542235")	-0.299	6.8	6.42	0.0174	0.345	1.76
17	75300000	75400000	87600	-	ENSG00000177885	GRB2	protein_coding	chromosome	growth factor receptor bound protein 2 [Source:HGNC Symbol;Acc:HGNC:4566]	ENSG00000177885.15	GRB2	2885	c("ENST00000316615", "ENST00000316804", "ENST00000392562", "ENST00000392563", "ENST00000392564", "ENST00000462266", "ENST00000577711", "ENST00000578961", "ENST00000581959", "ENST00000582582", "ENST00000583912", "ENST00000648046")	0.286	6.68	6.42	0.0174	0.345	1.76
17	82200000	82300000	32700	+	ENSG00000141526	SLC16A3	protein_coding	chromosome	solute carrier family 16 member 3 [Source:HGNC Symbol;Acc:HGNC:10924]	ENSG00000141526.16	SLC16A3	9123	c("ENST00000392339", "ENST00000392341", "ENST00000577650", "ENST00000578522", "ENST00000578574", "ENST00000578684", "ENST00000578810", "ENST00000579572", "ENST00000580098", "ENST00000580189", "ENST00000581287", "ENST00000581642", "ENST00000582715", "ENST00000582743", "ENST00000582946", "ENST00000583025", "ENST00000583237", "ENST00000583444", "ENST00000584689", "ENST00000584781", "ENST00000617373"…	1.18	4.29	6.41	0.0175	0.346	1.76
17	7880000	7910000	28000	+	ENSG00000170004	CHD3	protein_coding	chromosome	chromodomain helicase DNA binding protein 3 [Source:HGNC Symbol;Acc:HGNC:1918]	ENSG00000170004.17	CHD3	1107	c("ENST00000330494", "ENST00000358181", "ENST00000380358", "ENST00000439235", "ENST00000449744", "ENST00000452447", "ENST00000466233", "ENST00000470531", "ENST00000473376", "ENST00000479080", "ENST00000481999", "ENST00000570758", "ENST00000571249", "ENST00000572579", "ENST00000572750", "ENST00000573936", "ENST00000574022", "ENST00000671866", "ENST00000672274", "ENST00000672838")	-0.667	6.65	6.41	0.0175	0.346	1.76
17	74700000	74700000	18700	-	ENSG00000186074	CD300LF	protein_coding	chromosome	CD300 molecule like family member f [Source:HGNC Symbol;Acc:HGNC:29883]	ENSG00000186074.19	CD300LF	146722	c("ENST00000301573", "ENST00000326165", "ENST00000343125", "ENST00000361254", "ENST00000462044", "ENST00000464910", "ENST00000469092", "ENST00000581500", "ENST00000583544", "ENST00000583937")	1.22	-0.145	6.4	0.0175	0.346	1.76
12	1.22e+08	1.22e+08	25600	-	ENSG00000139725	RHOF	protein_coding	chromosome	ras homolog family member F, filopodia associated [Source:HGNC Symbol;Acc:HGNC:15703]	ENSG00000139725.8	RHOF	54509	c("ENST00000267205", "ENST00000535560", "ENST00000537171", "ENST00000537265", "ENST00000541657", "ENST00000545544", "ENST00000546227")	1.05	3.37	6.39	0.0176	0.346	1.75
4	37500000	37600000	170000	+	ENSG00000154274	C4orf19	protein_coding	chromosome	chromosome 4 open reading frame 19 [Source:HGNC Symbol;Acc:HGNC:25618]	ENSG00000154274.15	C4orf19	55286	c("ENST00000284437", "ENST00000381980", "ENST00000508175")	1.17	1.35	6.4	0.0176	0.346	1.76
1	22700000	22700000	8880	+	ENSG00000173369	C1QB	protein_coding	chromosome	complement C1q B chain [Source:HGNC Symbol;Acc:HGNC:1242]	ENSG00000173369.16	C1QB	713	c("ENST00000314933", "ENST00000432749", "ENST00000509305", "ENST00000510260")	1.16	4.31	6.4	0.0176	0.346	1.75
5	1.76e+08	1.76e+08	52700	+	ENSG00000113749	HRH2	protein_coding	chromosome	histamine receptor H2 [Source:HGNC Symbol;Acc:HGNC:5183]	ENSG00000113749.7	HRH2	3274	c("ENST00000231683", "ENST00000377291", "ENST00000624694", "ENST00000636584")	1.14	0.788	6.38	0.0177	0.346	1.75
12	21800000	21800000	10600	-	ENSG00000121361	KCNJ8	protein_coding	chromosome	potassium voltage-gated channel subfamily J member 8 [Source:HGNC Symbol;Acc:HGNC:6269]	ENSG00000121361.5	KCNJ8	3764	c("ENST00000240662", "ENST00000537950", "ENST00000657855", "ENST00000665145", "ENST00000667884")	1.04	1.06	6.39	0.0177	0.346	1.75
11	67400000	67400000	6940	+	ENSG00000175634	RPS6KB2	protein_coding	chromosome	ribosomal protein S6 kinase B2 [Source:HGNC Symbol;Acc:HGNC:10437]	ENSG00000175634.15	RPS6KB2	6199	c("ENST00000312629", "ENST00000420069", "ENST00000524814", "ENST00000524934", "ENST00000525088", "ENST00000525726", "ENST00000525996", "ENST00000526268", "ENST00000528964", "ENST00000530623", "ENST00000531765", "ENST00000556575")	-0.451	6.84	6.38	0.0177	0.346	1.75
8	1.45e+08	1.45e+08	25700	-	ENSG00000196150	ZNF250	protein_coding	chromosome	zinc finger protein 250 [Source:HGNC Symbol;Acc:HGNC:13044]	ENSG00000196150.13	ZNF250	58500	c("ENST00000292579", "ENST00000417550", "ENST00000525694", "ENST00000527049", "ENST00000528028", "ENST00000528258", "ENST00000529780", "ENST00000533221", "ENST00000533543", "ENST00000533622")	-0.496	3.49	6.39	0.0177	0.346	1.75
15	90900000	90900000	20400	+	ENSG00000196547	MAN2A2	protein_coding	chromosome	mannosidase alpha class 2A member 2 [Source:HGNC Symbol;Acc:HGNC:6825]	ENSG00000196547.15	MAN2A2	4122	c("ENST00000360468", "ENST00000557865", "ENST00000557990", "ENST00000558161", "ENST00000558171", "ENST00000558290", "ENST00000558374", "ENST00000558538", "ENST00000558640", "ENST00000558853", "ENST00000559132", "ENST00000559341", "ENST00000559374", "ENST00000559558", "ENST00000559704", "ENST00000559717", "ENST00000559965", "ENST00000559999", "ENST00000560147", "ENST00000560192", "ENST00000560451"…
ENST00000561047, "ENST00000561240", "ENST00000561448")	0.345	3.97	6.38	0.0177	0.346	1.75
3	1.69e+08	1.7e+08	580000	-	ENSG00000085276	MECOM	protein_coding	chromosome	MDS1 and EVI1 complex locus [Source:HGNC Symbol;Acc:HGNC:3498]	ENSG00000085276.19	MECOM	2122	c("ENST00000264674", "ENST00000433243", "ENST00000460814", "ENST00000460890", "ENST00000461430", "ENST00000464456", "ENST00000466623", "ENST00000468789", "ENST00000472280", "ENST00000475754", "ENST00000481315", "ENST00000484519", "ENST00000485957", "ENST00000486748", "ENST00000487503", "ENST00000492586", "ENST00000494292", "ENST00000494597", "ENST00000628990", "ENST00000651503")	0.59	2.55	6.37	0.0178	0.346	1.75
22	50500000	50600000	5120	+	ENSG00000130487	KLHDC7B	protein_coding	chromosome	kelch domain containing 7B [Source:HGNC Symbol;Acc:HGNC:25145]	ENSG00000130487.9	KLHDC7B	113730	c("ENST00000395676", "ENST00000434237", "ENST00000648057")	1.96	0.618	6.37	0.0178	0.346	1.75
21	39600000	39700000	117000	+	ENSG00000183778	B3GALT5	protein_coding	chromosome	beta-1,3-galactosyltransferase 5 [Source:HGNC Symbol;Acc:HGNC:920]	ENSG00000183778.17	B3GALT5	10317	c("ENST00000343118", "ENST00000380618", "ENST00000380620", "ENST00000398714", "ENST00000475838", "ENST00000615480")	1.5	2.68	6.37	0.0178	0.346	1.75
22	21600000	21600000	2000	+	ENSG00000128228	SDF2L1	protein_coding	chromosome	stromal cell derived factor 2 like 1 [Source:HGNC Symbol;Acc:HGNC:10676]	ENSG00000128228.5	SDF2L1	23753	c("ENST00000248958", "ENST00000466935")	0.582	3.66	6.36	0.0179	0.346	1.75
5	1.57e+08	1.58e+08	180000	-	ENSG00000135074	ADAM19	protein_coding	chromosome	ADAM metallopeptidase domain 19 [Source:HGNC Symbol;Acc:HGNC:197]	ENSG00000135074.15	ADAM19	8728	c("ENST00000257527", "ENST00000517374", "ENST00000517905", "ENST00000517951", "ENST00000519752")	1.07	2.89	6.37	0.0179	0.346	1.75
22	19800000	19900000	8760	-	ENSG00000215012	RTL10	protein_coding	chromosome	retrotransposon Gag like 10 [Source:HGNC Symbol;Acc:HGNC:26112]	ENSG00000215012.9	RTL10	79680	c("ENST00000328554", "ENST00000405640", "ENST00000407472", "ENST00000416337", "ENST00000484072")	-0.486	4.86	6.36	0.0179	0.346	1.75
5	80600000	80700000	28800	-	ENSG00000228716	DHFR	protein_coding	chromosome	dihydrofolate reductase [Source:HGNC Symbol;Acc:HGNC:2861]	ENSG00000228716.7	DHFR	1719	c("ENST00000439211", "ENST00000504396", "ENST00000505337", "ENST00000508282", "ENST00000511032", "ENST00000513048", "ENST00000513314")	-0.43	5.26	6.37	0.0179	0.346	1.75
1	16700000	1.7e+07	233000	+	ENSG00000058453	CROCC	protein_coding	chromosome	ciliary rootlet coiled-coil, rootletin [Source:HGNC Symbol;Acc:HGNC:21299]	ENSG00000058453.17	CROCC	9696	c("ENST00000375541", "ENST00000445545", "ENST00000465021", "ENST00000465291", "ENST00000466256", "ENST00000467715", "ENST00000467938", "ENST00000477773", "ENST00000486318", "ENST00000492631", "ENST00000494191", "ENST00000497654", "ENST00000498688")	-0.439	3.53	6.35	0.018	0.346	1.75
X	30600000	30600000	19000	-	ENSG00000120280	CXorf21	protein_coding	chromosome	chromosome X open reading frame 21 [Source:HGNC Symbol;Acc:HGNC:25667]	ENSG00000120280.6	CXorf21	80231	ENST00000378962	0.951	0.523	6.35	0.018	0.346	1.75
15	70700000	70800000	109000	-	ENSG00000137831	UACA	protein_coding	chromosome	uveal autoantigen with coiled-coil domains and ankyrin repeats [Source:HGNC Symbol;Acc:HGNC:15947]	ENSG00000137831.15	UACA	55075	c("ENST00000322954", "ENST00000379983", "ENST00000539319", "ENST00000558308", "ENST00000558758", "ENST00000559156", "ENST00000559183", "ENST00000559206", "ENST00000559290", "ENST00000560167", "ENST00000560441", "ENST00000560523", "ENST00000560831", "ENST00000560951")	-0.421	6.25	6.35	0.018	0.346	1.75
12	96500000	96900000	386000	+	ENSG00000188596	CFAP54	protein_coding	chromosome	cilia and flagella associated protein 54 [Source:HGNC Symbol;Acc:HGNC:26456]	ENSG00000188596.11	CFAP54	144535	c("ENST00000342887", "ENST00000524981", "ENST00000550977", "ENST00000553778", "ENST00000554108", "ENST00000554621", "ENST00000554821", "ENST00000556591", "ENST00000637336")	0.573	3.12	6.35	0.018	0.346	1.74
14	94600000	94600000	11700	+	ENSG00000196136	SERPINA3	protein_coding	chromosome	serpin family A member 3 [Source:HGNC Symbol;Acc:HGNC:16]	ENSG00000196136.17	SERPINA3	12	c("ENST00000393078", "ENST00000393080", "ENST00000467132", "ENST00000482740", "ENST00000485588", "ENST00000555820", "ENST00000556388", "ENST00000556968", "ENST00000621603")	1.66	2.67	6.34	0.018	0.346	1.74
15	40400000	40400000	11500	+	ENSG00000128944	KNSTRN	protein_coding	chromosome	kinetochore localized astrin (SPAG5) binding protein [Source:HGNC Symbol;Acc:HGNC:30767]	ENSG00000128944.13	KNSTRN	90417	c("ENST00000249776", "ENST00000416151", "ENST00000448395", "ENST00000557920", "ENST00000559083", "ENST00000559304", "ENST00000559591", "ENST00000559604", "ENST00000560220", "ENST00000560321", "ENST00000560673", "ENST00000560981", "ENST00000561169", "ENST00000561196", "ENST00000561367", "ENST00000608100")	-0.441	2.87	6.33	0.0181	0.346	1.74
4	1.19e+08	1.19e+08	30000	+	ENSG00000145388	METTL14	protein_coding	chromosome	methyltransferase like 14 [Source:HGNC Symbol;Acc:HGNC:29330]	ENSG00000145388.15	METTL14	57721	c("ENST00000388822", "ENST00000502564", "ENST00000506780", "ENST00000508801", "ENST00000626212", "ENST00000628452")	-0.35	4.67	6.33	0.0181	0.346	1.74
5	1.48e+08	1.48e+08	3500	+	ENSG00000145879	SPINK7	protein_coding	chromosome	serine peptidase inhibitor, Kazal type 7 (putative) [Source:HGNC Symbol;Acc:HGNC:24643]	ENSG00000145879.11	SPINK7	84651	c("ENST00000274565", "ENST00000504037", "ENST00000514394", "ENST00000514646", "ENST00000523535", "ENST00000523913")	-0.704	9.22	6.33	0.0181	0.346	1.74
8	8780000	8890000	110000	-	ENSG00000147324	MFHAS1	protein_coding	chromosome	malignant fibrous histiocytoma amplified sequence 1 [Source:HGNC Symbol;Acc:HGNC:16982]	ENSG00000147324.11	MFHAS1	9258	c("ENST00000276282", "ENST00000520091", "ENST00000520715", "ENST00000521881")	-0.385	5.54	6.33	0.0181	0.346	1.74
3	1.25e+08	1.25e+08	90300	-	ENSG00000173706	HEG1	protein_coding	chromosome	heart development protein with EGF like domains 1 [Source:HGNC Symbol;Acc:HGNC:29227]	ENSG00000173706.14	HEG1	57493	c("ENST00000311127", "ENST00000477536", "ENST00000480667", "ENST00000482699", "ENST00000487661", "ENST00000488654", "ENST00000650592")	0.661	6.13	6.33	0.0181	0.346	1.74
7	30100000	30200000	27800	+	ENSG00000180354	MTURN	protein_coding	chromosome	maturin, neural progenitor differentiation regulator homolog [Source:HGNC Symbol;Acc:HGNC:25457]	ENSG00000180354.16	MTURN	222166	c("ENST00000324453", "ENST00000324489", "ENST00000409688", "ENST00000434060")	-0.328	4.79	6.34	0.0181	0.346	1.74
12	1.2e+08	1.2e+08	28600	+	ENSG00000088986	DYNLL1	protein_coding	chromosome	dynein light chain LC8-type 1 [Source:HGNC Symbol;Acc:HGNC:15476]	ENSG00000088986.11	DYNLL1	8655	c("ENST00000242577", "ENST00000392508", "ENST00000392509", "ENST00000548214", "ENST00000548342", "ENST00000549649", "ENST00000549989", "ENST00000550178", "ENST00000550845", "ENST00000552316", "ENST00000552870")	-0.409	8.89	6.33	0.0182	0.346	1.74
13	95700000	95800000	118000	+	ENSG00000102580	DNAJC3	protein_coding	chromosome	DnaJ heat shock protein family (Hsp40) member C3 [Source:HGNC Symbol;Acc:HGNC:9439]	ENSG00000102580.15	DNAJC3	5611	c("ENST00000376795", "ENST00000602402")	0.327	6.05	6.32	0.0182	0.346	1.74
19	53800000	53800000	30800	-	ENSG00000142405	NLRP12	protein_coding	chromosome	NLR family pyrin domain containing 12 [Source:HGNC Symbol;Acc:HGNC:22938]	ENSG00000142405.21	NLRP12	91662	c("ENST00000324134", "ENST00000345770", "ENST00000391772", "ENST00000391773", "ENST00000391775", "ENST00000492915")	0.772	0.0569	6.33	0.0182	0.346	1.74
10	14900000	1.5e+07	57100	-	ENSG00000152457	DCLRE1C	protein_coding	chromosome	DNA cross-link repair 1C [Source:HGNC Symbol;Acc:HGNC:17642]	ENSG00000152457.18	DCLRE1C	64421	c("ENST00000357717", "ENST00000378241", "ENST00000378242", "ENST00000378246", "ENST00000378249", "ENST00000378254", "ENST00000378255", "ENST00000378258", "ENST00000378278", "ENST00000378289", "ENST00000396817", "ENST00000418843", "ENST00000456122", "ENST00000489161", "ENST00000489845", "ENST00000492201")	-0.872	3.82	6.32	0.0182	0.346	1.74
18	49500000	49500000	10800	-	ENSG00000215472	RPL17-C18orf32	protein_coding	chromosome	RPL17-C18orf32 readthrough [Source:HGNC Symbol;Acc:HGNC:44661]	ENSG00000215472.10	RPL17-C18orf32	100526842	c("ENST00000332968", "ENST00000577910", "ENST00000584895")	-1.09	1.19	6.32	0.0182	0.346	1.74
2	88800000	88800000	14000	-	ENSG00000283270	AC244205.2	transcribed_unprocessed_pseudogene	chromosome	mal, T-cell differentiation protein-like (MALL) pseudogene	ENSG00000283270.1	AC244205.2	NA	c("ENST00000434790", "ENST00000635781")	0.847	-0.392	6.32	0.0182	0.346	1.74
7	1.05e+08	1.05e+08	289000	-	ENSG00000135250	SRPK2	protein_coding	chromosome	SRSF protein kinase 2 [Source:HGNC Symbol;Acc:HGNC:11306]	ENSG00000135250.17	SRPK2	6733	c("ENST00000357311", "ENST00000393651", "ENST00000460391", "ENST00000462282", "ENST00000465072", "ENST00000465112", "ENST00000466917", "ENST00000474770", "ENST00000476117", "ENST00000477925", "ENST00000482862", "ENST00000482897", "ENST00000485455", "ENST00000489828", "ENST00000493638")	-0.26	5.67	6.31	0.0183	0.346	1.74
3	1.22e+08	1.22e+08	49800	+	ENSG00000163406	SLC15A2	protein_coding	chromosome	solute carrier family 15 member 2 [Source:HGNC Symbol;Acc:HGNC:10921]	ENSG00000163406.11	SLC15A2	6565	c("ENST00000295605", "ENST00000465060", "ENST00000469013", "ENST00000469422", "ENST00000489711", "ENST00000489886", "ENST00000489957")	1.68	2.66	6.31	0.0183	0.346	1.74
12	53200000	53200000	22400	-	ENSG00000172819	RARG	protein_coding	chromosome	retinoic acid receptor gamma [Source:HGNC Symbol;Acc:HGNC:9866]	ENSG00000172819.17	RARG	5916	c("ENST00000338561", "ENST00000394426", "ENST00000425354", "ENST00000543726", "ENST00000543762", "ENST00000546377", "ENST00000546717", "ENST00000548284", "ENST00000548317", "ENST00000549859", "ENST00000550265", "ENST00000550350", "ENST00000550362", "ENST00000550721", "ENST00000551158", "ENST00000551501", "ENST00000551580", "ENST00000552901")	-0.241	7.41	6.31	0.0183	0.346	1.74
19	4.9e+07	4.9e+07	1570	+	ENSG00000087086	FTL	protein_coding	chromosome	ferritin light chain [Source:HGNC Symbol;Acc:HGNC:3999]	ENSG00000087086.15	FTL	2512	ENST00000331825	0.558	8.96	6.3	0.0184	0.346	1.73
10	1.26e+08	1.26e+08	60100	-	ENSG00000089876	DHX32	protein_coding	chromosome	DEAH-box helicase 32 (putative) [Source:HGNC Symbol;Acc:HGNC:16717]	ENSG00000089876.12	DHX32	55760	c("ENST00000284690", "ENST00000368721", "ENST00000415732")	-0.303	6	6.3	0.0184	0.346	1.74
10	95700000	95900000	165000	+	ENSG00000138185	ENTPD1	protein_coding	chromosome	ectonucleoside triphosphate diphosphohydrolase 1 [Source:HGNC Symbol;Acc:HGNC:3363]	ENSG00000138185.20	ENTPD1	953	c("ENST00000371205", "ENST00000371206", "ENST00000371207", "ENST00000422161", "ENST00000453258", "ENST00000461927", "ENST00000483213", "ENST00000490659", "ENST00000494070", "ENST00000543964", "ENST00000635076", "ENST00000635677", "ENST00000639992")	0.919	4.91	6.3	0.0184	0.346	1.74
10	1.11e+08	1.11e+08	195000	+	ENSG00000203867	RBM20	protein_coding	chromosome	RNA binding motif protein 20 [Source:HGNC Symbol;Acc:HGNC:27424]	ENSG00000203867.8	RBM20	282996	c("ENST00000369519", "ENST00000465774", "ENST00000471172", "ENST00000480343")	0.637	1.13	6.3	0.0184	0.346	1.74
15	84600000	84600000	9530	+	ENSG00000259728	LINC00933	transcribed_unprocessed_pseudogene	chromosome	long intergenic non-protein coding RNA 933 [Source:HGNC Symbol;Acc:HGNC:48625]	ENSG00000259728.5	LINC00933	NA	c("ENST00000557887", "ENST00000558345", "ENST00000559812", "ENST00000560306", "ENST00000560917")	-0.989	1.49	6.3	0.0184	0.346	1.73
3	3700000	4470000	766000	-	ENSG00000144455	SUMF1	protein_coding	chromosome	sulfatase modifying factor 1 [Source:HGNC Symbol;Acc:HGNC:20376]	ENSG00000144455.14	SUMF1	285362	c("ENST00000272902", "ENST00000383843", "ENST00000405420", "ENST00000448413", "ENST00000458465", "ENST00000469888", "ENST00000470751", "ENST00000484993")	0.257	5.06	6.29	0.0185	0.347	1.73
7	18100000	1.9e+07	915000	+	ENSG00000048052	HDAC9	protein_coding	chromosome	histone deacetylase 9 [Source:HGNC Symbol;Acc:HGNC:14065]	ENSG00000048052.21	HDAC9	9734	c("ENST00000401921", "ENST00000405010", "ENST00000406072", "ENST00000406451", "ENST00000411993", "ENST00000413380", "ENST00000413509", "ENST00000417496", "ENST00000425071", "ENST00000428307", "ENST00000430454", "ENST00000432645", "ENST00000433709", "ENST00000441542", "ENST00000441986", "ENST00000446646", "ENST00000455069", "ENST00000456174", "ENST00000461159", "ENST00000461409", "ENST00000471887"…
ENST00000524023, "ENST00000622668")	0.8	1.96	6.27	0.0186	0.347	1.73
20	2.5e+07	2.5e+07	29800	-	ENSG00000101474	APMAP	protein_coding	chromosome	adipocyte plasma membrane associated protein [Source:HGNC Symbol;Acc:HGNC:13238]	ENSG00000101474.12	APMAP	57136	c("ENST00000217456", "ENST00000451442")	0.294	5.24	6.27	0.0186	0.347	1.73
11	75300000	75400000	91600	-	ENSG00000137486	ARRB1	protein_coding	chromosome	arrestin beta 1 [Source:HGNC Symbol;Acc:HGNC:711]	ENSG00000137486.17	ARRB1	408	c("ENST00000360025", "ENST00000420843", "ENST00000524400", "ENST00000527385", "ENST00000529280", "ENST00000529741", "ENST00000530086", "ENST00000531012", "ENST00000532447", "ENST00000532525", "ENST00000533255", "ENST00000533609")	0.386	4.52	6.27	0.0186	0.347	1.73
21	46600000	46700000	29500	+	ENSG00000160310	PRMT2	protein_coding	chromosome	protein arginine methyltransferase 2 [Source:HGNC Symbol;Acc:HGNC:5186]	ENSG00000160310.18	PRMT2	3275	c("ENST00000291705", "ENST00000334494", "ENST00000355680", "ENST00000397628", "ENST00000397637", "ENST00000397638", "ENST00000440086", "ENST00000451211", "ENST00000455177", "ENST00000458387", "ENST00000481861", "ENST00000482508", "ENST00000486520", "ENST00000491389", "ENST00000498151", "ENST00000621201")	-0.213	5.9	6.27	0.0186	0.347	1.73
2	98400000	98600000	150000	+	ENSG00000040933	INPP4A	protein_coding	chromosome	inositol polyphosphate-4-phosphatase type I A [Source:HGNC Symbol;Acc:HGNC:6074]	ENSG00000040933.15	INPP4A	3631	c("ENST00000074304", "ENST00000409016", "ENST00000409463", "ENST00000409540", "ENST00000409851", "ENST00000463367", "ENST00000467042", "ENST00000468638", "ENST00000498026", "ENST00000523221")	0.516	3.45	6.27	0.0187	0.347	1.73
15	32700000	32700000	27100	+	ENSG00000166923	GREM1	protein_coding	chromosome	gremlin 1, DAN family BMP antagonist [Source:HGNC Symbol;Acc:HGNC:2001]	ENSG00000166923.12	GREM1	26585	c("ENST00000560677", "ENST00000560830", "ENST00000651154", "ENST00000652365")	1.52	1.94	6.27	0.0187	0.347	1.73
2	46700000	46800000	81300	+	ENSG00000171150	SOCS5	protein_coding	chromosome	suppressor of cytokine signaling 5 [Source:HGNC Symbol;Acc:HGNC:16852]	ENSG00000171150.9	SOCS5	9655	c("ENST00000306503", "ENST00000394861", "ENST00000568862", "ENST00000650009")	-0.215	4.39	6.27	0.0187	0.347	1.73
11	68900000	68900000	12600	-	ENSG00000197345	MRPL21	protein_coding	chromosome	mitochondrial ribosomal protein L21 [Source:HGNC Symbol;Acc:HGNC:14479]	ENSG00000197345.13	MRPL21	219927	c("ENST00000362034", "ENST00000450904", "ENST00000536637", "ENST00000541265", "ENST00000541279", "ENST00000544567", "ENST00000565125", "ENST00000567045")	-0.416	4.42	6.26	0.0187	0.347	1.73
8	1.2e+08	1.2e+08	21900	-	ENSG00000136982	DSCC1	protein_coding	chromosome	DNA replication and sister chromatid cohesion 1 [Source:HGNC Symbol;Acc:HGNC:24453]	ENSG00000136982.6	DSCC1	79075	c("ENST00000313655", "ENST00000521795")	-0.441	2.3	6.25	0.0188	0.348	1.73
2	85300000	85300000	10300	-	ENSG00000152291	TGOLN2	protein_coding	chromosome	trans-golgi network protein 2 [Source:HGNC Symbol;Acc:HGNC:15450]	ENSG00000152291.14	TGOLN2	10618	c("ENST00000282120", "ENST00000377386", "ENST00000398263", "ENST00000409015", "ENST00000409232", "ENST00000444342")	0.382	6.35	6.25	0.0188	0.348	1.73
1	1.99e+08	1.99e+08	119000	+	ENSG00000081237	PTPRC	protein_coding	chromosome	protein tyrosine phosphatase receptor type C [Source:HGNC Symbol;Acc:HGNC:9666]	ENSG00000081237.20	PTPRC	5788	c("ENST00000348564", "ENST00000367364", "ENST00000367367", "ENST00000367379", "ENST00000391970", "ENST00000413409", "ENST00000418674", "ENST00000427110", "ENST00000442510", "ENST00000462363", "ENST00000484135", "ENST00000491302", "ENST00000529828", "ENST00000530727", "ENST00000643513", "ENST00000645247", "ENST00000646230")	0.94	4.98	6.24	0.0189	0.349	1.72
7	74800000	74800000	15400	+	ENSG00000158517	NCF1	protein_coding	chromosome	neutrophil cytosolic factor 1 [Source:HGNC Symbol;Acc:HGNC:7660]	ENSG00000158517.15	NCF1	653361	c("ENST00000289473", "ENST00000398421", "ENST00000433458", "ENST00000438106", "ENST00000442021", "ENST00000443956", "ENST00000449343", "ENST00000455062", "ENST00000464878", "ENST00000486097", "ENST00000488197")	1.21	2.11	6.24	0.0189	0.349	1.72
8	93900000	93900000	68300	+	ENSG00000164951	PDP1	protein_coding	chromosome	pyruvate dehyrogenase phosphatase catalytic subunit 1 [Source:HGNC Symbol;Acc:HGNC:9279]	ENSG00000164951.16	PDP1	54704	c("ENST00000297598", "ENST00000396200", "ENST00000517764", "ENST00000518107", "ENST00000518573", "ENST00000518827", "ENST00000520614", "ENST00000520728", "ENST00000521144", "ENST00000523021")	0.394	4.79	6.24	0.0189	0.349	1.72
17	15900000	1.6e+07	30800	+	ENSG00000170425	ADORA2B	protein_coding	chromosome	adenosine A2b receptor [Source:HGNC Symbol;Acc:HGNC:264]	ENSG00000170425.3	ADORA2B	136	c("ENST00000304222", "ENST00000582124")	-0.33	3.62	6.23	0.0189	0.35	1.72
16	74400000	74600000	160000	-	ENSG00000090863	GLG1	protein_coding	chromosome	golgi glycoprotein 1 [Source:HGNC Symbol;Acc:HGNC:4316]	ENSG00000090863.11	GLG1	2734	c("ENST00000205061", "ENST00000422840", "ENST00000447066", "ENST00000561481", "ENST00000561942", "ENST00000562090", "ENST00000563432", "ENST00000563646", "ENST00000565260", "ENST00000565474", "ENST00000566601", "ENST00000567911", "ENST00000567951", "ENST00000627032")	0.382	6.24	6.23	0.019	0.35	1.72
1	37500000	37500000	9800	+	ENSG00000163874	ZC3H12A	protein_coding	chromosome	zinc finger CCCH-type containing 12A [Source:HGNC Symbol;Acc:HGNC:26259]	ENSG00000163874.11	ZC3H12A	80149	c("ENST00000373087", "ENST00000471012", "ENST00000472312", "ENST00000640233")	0.772	5.95	6.23	0.019	0.35	1.72
8	1.43e+08	1.43e+08	1660	-	ENSG00000167656	LY6D	protein_coding	chromosome	lymphocyte antigen 6 family member D [Source:HGNC Symbol;Acc:HGNC:13348]	ENSG00000167656.5	LY6D	8581	c("ENST00000301263", "ENST00000518434", "ENST00000518469", "ENST00000518884")	-0.524	9.74	6.23	0.019	0.35	1.72
8	22300000	22400000	82300	+	ENSG00000197181	PIWIL2	protein_coding	chromosome	piwi like RNA-mediated gene silencing 2 [Source:HGNC Symbol;Acc:HGNC:17644]	ENSG00000197181.12	PIWIL2	55124	c("ENST00000356766", "ENST00000454009", "ENST00000519884", "ENST00000521356", "ENST00000611073")	0.964	0.875	6.22	0.019	0.35	1.72
19	19600000	19700000	18500	-	ENSG00000105726	ATP13A1	protein_coding	chromosome	ATPase 13A1 [Source:HGNC Symbol;Acc:HGNC:24215]	ENSG00000105726.17	ATP13A1	57130	c("ENST00000291503", "ENST00000357324", "ENST00000455627", "ENST00000467160", "ENST00000469641", "ENST00000471063", "ENST00000473243", "ENST00000474955", "ENST00000487364", "ENST00000491221", "ENST00000492774", "ENST00000496082", "ENST00000497156", "ENST00000497556", "ENST00000497762")	0.296	4.59	6.21	0.0191	0.35	1.72
2	1.02e+08	1.02e+08	53000	+	ENSG00000115598	IL1RL2	protein_coding	chromosome	interleukin 1 receptor like 2 [Source:HGNC Symbol;Acc:HGNC:5999]	ENSG00000115598.10	IL1RL2	8808	c("ENST00000264257", "ENST00000421464", "ENST00000441515", "ENST00000481806")	-0.623	3.49	6.22	0.0191	0.35	1.72
1	1.68e+08	1.68e+08	78600	+	ENSG00000198771	RCSD1	protein_coding	chromosome	RCSD domain containing 1 [Source:HGNC Symbol;Acc:HGNC:28310]	ENSG00000198771.11	RCSD1	92241	c("ENST00000361496", "ENST00000367854", "ENST00000461790", "ENST00000472038", "ENST00000475127", "ENST00000537350")	1.08	2.79	6.21	0.0191	0.35	1.72
2	1.72e+08	1.72e+08	3460	-	ENSG00000115844	DLX2	protein_coding	chromosome	distal-less homeobox 2 [Source:HGNC Symbol;Acc:HGNC:2915]	ENSG00000115844.11	DLX2	1746	c("ENST00000234198", "ENST00000466293")	-0.892	0.613	6.21	0.0192	0.35	1.72
1	33300000	33400000	107000	-	ENSG00000134686	PHC2	protein_coding	chromosome	polyhomeotic homolog 2 [Source:HGNC Symbol;Acc:HGNC:3183]	ENSG00000134686.18	PHC2	1912	c("ENST00000257118", "ENST00000373418", "ENST00000373422", "ENST00000431992", "ENST00000459964", "ENST00000467894", "ENST00000468406", "ENST00000473158", "ENST00000484692", "ENST00000485928", "ENST00000486897", "ENST00000493483")	0.394	5.49	6.2	0.0192	0.35	1.72
17	8880000	8970000	86800	-	ENSG00000141506	PIK3R5	protein_coding	chromosome	phosphoinositide-3-kinase regulatory subunit 5 [Source:HGNC Symbol;Acc:HGNC:30035]	ENSG00000141506.13	PIK3R5	23533	c("ENST00000269300", "ENST00000447110", "ENST00000577214", "ENST00000577981", "ENST00000578457", "ENST00000578515", "ENST00000578743", "ENST00000580959", "ENST00000581552", "ENST00000581895", "ENST00000583039", "ENST00000583222", "ENST00000583810", "ENST00000583812", "ENST00000584456", "ENST00000584803", "ENST00000585260", "ENST00000611902", "ENST00000616147", "ENST00000623421")	0.916	2.01	6.2	0.0192	0.35	1.72
11	9020000	9140000	119000	-	ENSG00000175356	SCUBE2	protein_coding	chromosome	signal peptide, CUB domain and EGF like domain containing 2 [Source:HGNC Symbol;Acc:HGNC:30425]	ENSG00000175356.13	SCUBE2	57758	c("ENST00000309263", "ENST00000450649", "ENST00000518447", "ENST00000519202", "ENST00000519535", "ENST00000519788", "ENST00000520467", "ENST00000524317", "ENST00000528651", "ENST00000530265", "ENST00000531429", "ENST00000532532", "ENST00000534295", "ENST00000649792")	0.695	2.68	6.21	0.0192	0.35	1.72
16	48400000	48400000	92000	-	ENSG00000196470	SIAH1	protein_coding	chromosome	siah E3 ubiquitin protein ligase 1 [Source:HGNC Symbol;Acc:HGNC:10857]	ENSG00000196470.12	SIAH1	6477	c("ENST00000356721", "ENST00000380006", "ENST00000394725", "ENST00000563745", "ENST00000565620", "ENST00000567973", "ENST00000568007", "ENST00000573005")	-0.249	4.5	6.2	0.0192	0.35	1.72
3	48900000	48900000	42000	-	ENSG00000178537	SLC25A20	protein_coding	chromosome	solute carrier family 25 member 20 [Source:HGNC Symbol;Acc:HGNC:1421]	ENSG00000178537.10	SLC25A20	788	c("ENST00000319017", "ENST00000430379", "ENST00000440964", "ENST00000479050")	0.363	2.98	6.2	0.0193	0.35	1.71
5	1.81e+08	1.81e+08	30900	-	ENSG00000131446	MGAT1	protein_coding	chromosome	mannosyl (alpha-1,3-)-glycoprotein beta-1,2-N-acetylglucosaminyltransferase [Source:HGNC Symbol;Acc:HGNC:7044]	ENSG00000131446.16	MGAT1	4245	c("ENST00000307826", "ENST00000333055", "ENST00000393340", "ENST00000427865", "ENST00000446023", "ENST00000502678", "ENST00000504385", "ENST00000504671", "ENST00000505682", "ENST00000506033", "ENST00000506269", "ENST00000506708", "ENST00000506889", "ENST00000507384", "ENST00000508090", "ENST00000508702", "ENST00000510341", "ENST00000510962", "ENST00000512080", "ENST00000512695", "ENST00000513149"…	0.263	6.68	6.19	0.0194	0.351	1.71
4	682000	689000	7610	-	ENSG00000169026	SLC49A3	protein_coding	chromosome	solute carrier family 49 member 3 [Source:HGNC Symbol;Acc:HGNC:26177]	ENSG00000169026.12	SLC49A3	84179	c("ENST00000322224", "ENST00000347950", "ENST00000404286", "ENST00000503156", "ENST00000507165", "ENST00000512249", "ENST00000512400", "ENST00000513740", "ENST00000515118")	0.727	1.97	6.18	0.0194	0.351	1.71
16	89200000	89200000	19400	+	ENSG00000170100	ZNF778	protein_coding	chromosome	zinc finger protein 778 [Source:HGNC Symbol;Acc:HGNC:26479]	ENSG00000170100.13	ZNF778	197320	c("ENST00000306502", "ENST00000433976", "ENST00000564906", "ENST00000565414", "ENST00000565877", "ENST00000567651", "ENST00000620195")	-0.679	3.43	6.18	0.0194	0.351	1.71
19	18400000	18400000	6490	-	ENSG00000175489	LRRC25	protein_coding	chromosome	leucine rich repeat containing 25 [Source:HGNC Symbol;Acc:HGNC:29806]	ENSG00000175489.10	LRRC25	126364	c("ENST00000339007", "ENST00000595840")	1.08	1.1	6.19	0.0194	0.351	1.71
10	72300000	72300000	2110	+	ENSG00000168209	DDIT4	protein_coding	chromosome	DNA damage inducible transcript 4 [Source:HGNC Symbol;Acc:HGNC:24944]	ENSG00000168209.5	DDIT4	54541	c("ENST00000307365", "ENST00000471240", "ENST00000473155")	0.722	6.22	6.17	0.0195	0.352	1.71
7	50300000	50400000	101000	+	ENSG00000185811	IKZF1	protein_coding	chromosome	IKAROS family zinc finger 1 [Source:HGNC Symbol;Acc:HGNC:13176]	ENSG00000185811.19	IKZF1	10320	c("ENST00000331340", "ENST00000343574", "ENST00000346667", "ENST00000349824", "ENST00000357364", "ENST00000359197", "ENST00000413698", "ENST00000426121", "ENST00000438033", "ENST00000439701", "ENST00000440768", "ENST00000462201", "ENST00000471793", "ENST00000484847", "ENST00000492119", "ENST00000492782", "ENST00000612658", "ENST00000615491", "ENST00000641948", "ENST00000642219", "ENST00000645066"…	1.11	3.16	6.17	0.0195	0.352	1.71
2	69300000	69400000	67500	-	ENSG00000198380	GFPT1	protein_coding	chromosome	glutamine--fructose-6-phosphate transaminase 1 [Source:HGNC Symbol;Acc:HGNC:4241]	ENSG00000198380.12	GFPT1	2673	c("ENST00000357308", "ENST00000361060", "ENST00000493759", "ENST00000494201")	0.356	5.57	6.16	0.0196	0.353	1.71
2	87700000	87700000	37100	+	ENSG00000234231	AC093616.1	transcribed_unprocessed_pseudogene	chromosome	anaphase promoting complex subunit 1 (ANAPC1) pseudogene	ENSG00000234231.4	AC093616.1	NA	ENST00000427434	1.55	-0.5	6.16	0.0196	0.353	1.71
1	67300000	67400000	89700	+	ENSG00000081985	IL12RB2	protein_coding	chromosome	interleukin 12 receptor subunit beta 2 [Source:HGNC Symbol;Acc:HGNC:5972]	ENSG00000081985.11	IL12RB2	3595	c("ENST00000262345", "ENST00000371000", "ENST00000441640", "ENST00000465396", "ENST00000541374", "ENST00000544434", "ENST00000648487")	-1.17	2.18	6.15	0.0197	0.353	1.71
7	75200000	75200000	15400	-	ENSG00000165178	NCF1C	unprocessed_pseudogene	chromosome	neutrophil cytosolic factor 1C pseudogene [Source:HGNC Symbol;Acc:HGNC:32523]	ENSG00000165178.9	NCF1C	NA	ENST00000438382	1.2	1.55	6.15	0.0197	0.353	1.71
6	1610000	1610000	3980	+	ENSG00000054598	FOXC1	protein_coding	chromosome	forkhead box C1 [Source:HGNC Symbol;Acc:HGNC:3800]	ENSG00000054598.9	FOXC1	2296	ENST00000645831	0.942	3.58	6.14	0.0198	0.353	1.7
7	1.09e+08	1.09e+08	4980	+	ENSG00000128590	DNAJB9	protein_coding	chromosome	DnaJ heat shock protein family (Hsp40) member B9 [Source:HGNC Symbol;Acc:HGNC:6968]	ENSG00000128590.5	DNAJB9	4189	c("ENST00000249356", "ENST00000465725", "ENST00000491582")	0.526	5.39	6.14	0.0198	0.353	1.7
9	89600000	89600000	1540	+	ENSG00000130222	GADD45G	protein_coding	chromosome	growth arrest and DNA damage inducible gamma [Source:HGNC Symbol;Acc:HGNC:4097]	ENSG00000130222.11	GADD45G	10912	c("ENST00000252506", "ENST00000375769", "ENST00000494726")	-0.832	1.41	6.14	0.0198	0.353	1.7
5	1.55e+08	1.55e+08	40800	-	ENSG00000170271	FAXDC2	protein_coding	chromosome	fatty acid hydroxylase domain containing 2 [Source:HGNC Symbol;Acc:HGNC:1334]	ENSG00000170271.11	FAXDC2	10826	c("ENST00000326080", "ENST00000423554", "ENST00000517448", "ENST00000517874", "ENST00000517938", "ENST00000518651", "ENST00000519258", "ENST00000519501", "ENST00000520461", "ENST00000520581", "ENST00000520968", "ENST00000521518", "ENST00000522825", "ENST00000523997", "ENST00000524250", "ENST00000524363")	0.85	3.66	6.14	0.0198	0.353	1.7
15	81200000	81300000	154000	+	ENSG00000172349	IL16	protein_coding	chromosome	interleukin 16 [Source:HGNC Symbol;Acc:HGNC:5980]	ENSG00000172349.17	IL16	3603	c("ENST00000302987", "ENST00000360547", "ENST00000394652", "ENST00000394660", "ENST00000558332", "ENST00000558857", "ENST00000559342", "ENST00000559383", "ENST00000559953", "ENST00000560115", "ENST00000560230", "ENST00000560241", "ENST00000560989")	1.07	3.37	6.14	0.0198	0.353	1.7
2	2.01e+08	2.01e+08	18400	-	ENSG00000240344	PPIL3	protein_coding	chromosome	peptidylprolyl isomerase like 3 [Source:HGNC Symbol;Acc:HGNC:9262]	ENSG00000240344.9	PPIL3	53938	c("ENST00000286175", "ENST00000392283", "ENST00000409264", "ENST00000409361", "ENST00000409449", "ENST00000415562", "ENST00000443398", "ENST00000457063", "ENST00000463866", "ENST00000465823", "ENST00000470442", "ENST00000487879", "ENST00000492074", "ENST00000497263", "ENST00000497501")	-0.4	4.13	6.13	0.0198	0.353	1.7
12	69200000	69300000	34800	+	ENSG00000111605	CPSF6	protein_coding	chromosome	cleavage and polyadenylation specific factor 6 [Source:HGNC Symbol;Acc:HGNC:13871]	ENSG00000111605.18	CPSF6	11052	c("ENST00000266679", "ENST00000435070", "ENST00000456847", "ENST00000547486", "ENST00000550075", "ENST00000550987", "ENST00000551516", "ENST00000650046")	-0.838	5.55	6.12	0.0199	0.353	1.7
19	52900000	52900000	33900	-	ENSG00000182986	ZNF320	protein_coding	chromosome	zinc finger protein 320 [Source:HGNC Symbol;Acc:HGNC:13842]	ENSG00000182986.13	ZNF320	162967	c("ENST00000593618", "ENST00000594741", "ENST00000595202", "ENST00000595635", "ENST00000596215", "ENST00000597091", "ENST00000597111", "ENST00000597265", "ENST00000597856", "ENST00000597909", "ENST00000598199", "ENST00000600930", "ENST00000601334")	0.579	1.61	6.13	0.0199	0.353	1.7
CHR_HSCHR19LRC_PGF1_CTG3_1	54300000	54300000	16900	-	ENSG00000274110	LAIR1	protein_coding	chromosome	leukocyte associated immunoglobulin like receptor 1 [Source:HGNC Symbol;Acc:HGNC:6477]	ENSG00000274110.4	LAIR1	3903	c("ENST00000611113", "ENST00000612777", "ENST00000613120", "ENST00000613329", "ENST00000613619", "ENST00000614045", "ENST00000614632", "ENST00000614694", "ENST00000614946", "ENST00000615598", "ENST00000615696", "ENST00000615909", "ENST00000617386", "ENST00000617486", "ENST00000617685", "ENST00000618434", "ENST00000619398", "ENST00000619502", "ENST00000619687", "ENST00000619755", "ENST00000619827"…
ENST00000622790)	1.38	1.06	6.12	0.0199	0.353	1.7
19	42100000	42200000	110000	-	ENSG00000028277	POU2F2	protein_coding	chromosome	POU class 2 homeobox 2 [Source:HGNC Symbol;Acc:HGNC:9213]	ENSG00000028277.21	POU2F2	5452	c("ENST00000342301", "ENST00000389341", "ENST00000524801", "ENST00000526816", "ENST00000526831", "ENST00000528894", "ENST00000529067", "ENST00000529952", "ENST00000530982", "ENST00000531773", "ENST00000532176", "ENST00000533548", "ENST00000534559", "ENST00000558596", "ENST00000560398", "ENST00000560558", "ENST00000560804", "ENST00000598842", "ENST00000625670", "ENST00000636631")	1.36	2.47	6.11	0.02	0.354	1.7
9	1.3e+08	1.3e+08	47100	+	ENSG00000136878	USP20	protein_coding	chromosome	ubiquitin specific peptidase 20 [Source:HGNC Symbol;Acc:HGNC:12619]	ENSG00000136878.13	USP20	10868	c("ENST00000315480", "ENST00000358355", "ENST00000372429", "ENST00000472108", "ENST00000474895", "ENST00000491053", "ENST00000491731", "ENST00000494971", "ENST00000496927")	-0.257	4.23	6.12	0.02	0.353	1.7
16	4610000	4620000	6140	-	ENSG00000153443	UBALD1	protein_coding	chromosome	UBA like domain containing 1 [Source:HGNC Symbol;Acc:HGNC:29576]	ENSG00000153443.13	UBALD1	124402	c("ENST00000283474", "ENST00000587615", "ENST00000587649", "ENST00000588691", "ENST00000590891", "ENST00000590965", "ENST00000591113", "ENST00000591401", "ENST00000591897")	-0.461	3.49	6.12	0.02	0.353	1.7
1	2.7e+07	2.7e+07	7830	-	ENSG00000158246	TENT5B	protein_coding	chromosome	terminal nucleotidyltransferase 5B [Source:HGNC Symbol;Acc:HGNC:28273]	ENSG00000158246.8	TENT5B	115572	ENST00000289166	-0.514	7.3	6.12	0.02	0.353	1.7
1	2.01e+08	2.01e+08	19100	-	ENSG00000159166	LAD1	protein_coding	chromosome	ladinin 1 [Source:HGNC Symbol;Acc:HGNC:6472]	ENSG00000159166.15	LAD1	3898	c("ENST00000367313", "ENST00000391967", "ENST00000475136", "ENST00000488842", "ENST00000631576", "ENST00000632743", "ENST00000633953")	-0.436	8.85	6.12	0.02	0.353	1.7
19	39500000	39500000	1870	-	ENSG00000176401	EID2B	protein_coding	chromosome	EP300 interacting inhibitor of differentiation 2B [Source:HGNC Symbol;Acc:HGNC:26796]	ENSG00000176401.6	EID2B	126272	c("ENST00000326282", "ENST00000601837")	0.789	-0.753	6.12	0.02	0.353	1.7
9	1.18e+08	1.18e+08	20600	+	ENSG00000136869	TLR4	protein_coding	chromosome	toll like receptor 4 [Source:HGNC Symbol;Acc:HGNC:11850]	ENSG00000136869.16	TLR4	7099	c("ENST00000355622", "ENST00000394487", "ENST00000472304", "ENST00000490685")	0.999	2.69	6.11	0.0201	0.354	1.7
5	1.78e+08	1.79e+08	353000	-	ENSG00000050767	COL23A1	protein_coding	chromosome	collagen type XXIII alpha 1 chain [Source:HGNC Symbol;Acc:HGNC:22990]	ENSG00000050767.17	COL23A1	91522	c("ENST00000390654", "ENST00000407622", "ENST00000484750", "ENST00000646779")	1.05	1.1	6.09	0.0202	0.355	1.69
X	1.01e+08	1.01e+08	31600	+	ENSG00000102359	SRPX2	protein_coding	chromosome	sushi repeat containing protein X-linked 2 [Source:HGNC Symbol;Acc:HGNC:30668]	ENSG00000102359.7	SRPX2	27286	c("ENST00000373004", "ENST00000481988", "ENST00000638319", "ENST00000638458", "ENST00000638738", "ENST00000638920", "ENST00000640020", "ENST00000640282", "ENST00000640889")	0.856	2.39	6.09	0.0202	0.355	1.69
16	58500000	58500000	50800	+	ENSG00000103034	NDRG4	protein_coding	chromosome	NDRG family member 4 [Source:HGNC Symbol;Acc:HGNC:14466]	ENSG00000103034.14	NDRG4	65009	c("ENST00000258187", "ENST00000356752", "ENST00000394279", "ENST00000394282", "ENST00000421602", "ENST00000561681", "ENST00000561720", "ENST00000561724", "ENST00000561730", "ENST00000561738", "ENST00000561779", "ENST00000562350", "ENST00000562725", "ENST00000562731", "ENST00000562764", "ENST00000562930", "ENST00000562999", "ENST00000563022", "ENST00000563209", "ENST00000563317", "ENST00000563799"…
ENST00000565088, "ENST00000565304", "ENST00000565430", "ENST00000565434", "ENST00000565981", "ENST00000566041", "ENST00000566061", "ENST00000566065", "ENST00000566192", "ENST00000566265", "ENST00000566585", "ENST00000566618", "ENST00000566656", "ENST00000567063", "ENST00000567454", "ENST00000567667", "ENST00000568005", "ENST00000568424", "ENST00000568464", "ENST00000568640", "ENST00000568999", "E…
ENST00000570248)	-0.636	6.25	6.09	0.0202	0.355	1.69
8	28300000	28500000	142000	-	ENSG00000214050	FBXO16	protein_coding	chromosome	F-box protein 16 [Source:HGNC Symbol;Acc:HGNC:13618]	ENSG00000214050.8	FBXO16	157574	c("ENST00000346498", "ENST00000380254", "ENST00000517436", "ENST00000517673", "ENST00000518016", "ENST00000518248", "ENST00000518734", "ENST00000519471", "ENST00000520481", "ENST00000521548", "ENST00000522609")	0.986	-0.0788	6.09	0.0202	0.355	1.69
14	9.6e+07	96100000	54600	+	ENSG00000227051	C14orf132	protein_coding	chromosome	chromosome 14 open reading frame 132 [Source:HGNC Symbol;Acc:HGNC:20346]	ENSG00000227051.6	C14orf132	56967	c("ENST00000553764", "ENST00000553782", "ENST00000555004", "ENST00000556728")	-0.593	3.83	6.09	0.0202	0.355	1.69
7	1.35e+08	1.36e+08	148000	-	ENSG00000080802	CNOT4	protein_coding	chromosome	CCR4-NOT transcription complex subunit 4 [Source:HGNC Symbol;Acc:HGNC:7880]	ENSG00000080802.18	CNOT4	4850	c("ENST00000315544", "ENST00000356162", "ENST00000361528", "ENST00000414802", "ENST00000423368", "ENST00000428680", "ENST00000451834", "ENST00000465721", "ENST00000473470", "ENST00000491203", "ENST00000498534", "ENST00000541284")	0.203	4.07	6.08	0.0203	0.355	1.69
9	1.35e+08	1.35e+08	45800	+	ENSG00000130558	OLFM1	protein_coding	chromosome	olfactomedin 1 [Source:HGNC Symbol;Acc:HGNC:17187]	ENSG00000130558.19	OLFM1	10439	c("ENST00000252854", "ENST00000277415", "ENST00000339720", "ENST00000371793", "ENST00000371796", "ENST00000371799", "ENST00000371801", "ENST00000392991", "ENST00000483042", "ENST00000539529", "ENST00000539877", "ENST00000545657")	0.645	3.65	6.08	0.0203	0.355	1.69
10	43100000	43100000	53300	+	ENSG00000165731	RET	protein_coding	chromosome	ret proto-oncogene [Source:HGNC Symbol;Acc:HGNC:9967]	ENSG00000165731.20	RET	5979	c("ENST00000340058", "ENST00000355710", "ENST00000479913", "ENST00000498820", "ENST00000615310", "ENST00000638465", "ENST00000640619", "ENST00000671844", "ENST00000672389")	-0.757	-0.0607	6.09	0.0203	0.355	1.69
13	42600000	42600000	45300	+	ENSG00000120659	TNFSF11	protein_coding	chromosome	TNF superfamily member 11 [Source:HGNC Symbol;Acc:HGNC:11926]	ENSG00000120659.15	TNFSF11	8600	c("ENST00000239849", "ENST00000358545", "ENST00000398795", "ENST00000405262", "ENST00000544862")	1.25	-0.387	6.08	0.0204	0.355	1.69
17	45200000	45200000	25900	+	ENSG00000184922	FMNL1	protein_coding	chromosome	formin like 1 [Source:HGNC Symbol;Acc:HGNC:1212]	ENSG00000184922.14	FMNL1	752	c("ENST00000328118", "ENST00000331495", "ENST00000585852", "ENST00000586092", "ENST00000586643", "ENST00000587489", "ENST00000587856", "ENST00000589911", "ENST00000591434", "ENST00000592006", "ENST00000592415", "ENST00000592527")	0.914	3.22	6.07	0.0204	0.356	1.69
5	36600000	36700000	82000	+	ENSG00000079215	SLC1A3	protein_coding	chromosome	solute carrier family 1 member 3 [Source:HGNC Symbol;Acc:HGNC:10941]	ENSG00000079215.14	SLC1A3	6507	c("ENST00000265113", "ENST00000381918", "ENST00000416645", "ENST00000502864", "ENST00000504121", "ENST00000505202", "ENST00000505376", "ENST00000506178", "ENST00000506725", "ENST00000509272", "ENST00000512374", "ENST00000513646", "ENST00000513903", "ENST00000514563", "ENST00000612708", "ENST00000613445")	0.589	6.06	6.07	0.0205	0.357	1.69
6	1620000	2250000	622000	-	ENSG00000112699	GMDS	protein_coding	chromosome	GDP-mannose 4,6-dehydratase [Source:HGNC Symbol;Acc:HGNC:4369]	ENSG00000112699.11	GMDS	2762	c("ENST00000380805", "ENST00000380815", "ENST00000467288", "ENST00000476972", "ENST00000486793", "ENST00000530075", "ENST00000530459", "ENST00000530927", "ENST00000531690", "ENST00000533279")	0.693	4	6.06	0.0205	0.357	1.69
X	1.01e+08	1.01e+08	17500	+	ENSG00000126950	TMEM35A	protein_coding	chromosome	transmembrane protein 35A [Source:HGNC Symbol;Acc:HGNC:25864]	ENSG00000126950.8	TMEM35A	59353	c("ENST00000372930", "ENST00000478351")	-0.672	-0.151	6.06	0.0205	0.357	1.69
11	1.2e+08	1.2e+08	83300	+	ENSG00000137709	POU2F3	protein_coding	chromosome	POU class 2 homeobox 3 [Source:HGNC Symbol;Acc:HGNC:19864]	ENSG00000137709.10	POU2F3	25833	c("ENST00000260264", "ENST00000529039", "ENST00000532638", "ENST00000532663", "ENST00000533620", "ENST00000543440", "ENST00000606153")	-0.658	2.75	6.06	0.0205	0.357	1.69
11	20400000	20400000	20100	+	ENSG00000109854	HTATIP2	protein_coding	chromosome	HIV-1 Tat interactive protein 2 [Source:HGNC Symbol;Acc:HGNC:16637]	ENSG00000109854.13	HTATIP2	10553	c("ENST00000419348", "ENST00000421577", "ENST00000443524", "ENST00000451739", "ENST00000530266", "ENST00000531058", "ENST00000532081", "ENST00000532505", "ENST00000533914")	-0.379	5.98	6.05	0.0206	0.357	1.69
19	50300000	50300000	21600	-	ENSG00000131398	KCNC3	protein_coding	chromosome	potassium voltage-gated channel subfamily C member 3 [Source:HGNC Symbol;Acc:HGNC:6235]	ENSG00000131398.14	KCNC3	3748	c("ENST00000376959", "ENST00000474951", "ENST00000477616", "ENST00000670667")	0.708	-0.0286	6.05	0.0206	0.357	1.69
1	4.4e+07	4.4e+07	40000	-	ENSG00000196517	SLC6A9	protein_coding	chromosome	solute carrier family 6 member 9 [Source:HGNC Symbol;Acc:HGNC:11056]	ENSG00000196517.11	SLC6A9	6536	c("ENST00000357730", "ENST00000360584", "ENST00000372306", "ENST00000372307", "ENST00000372310", "ENST00000466926", "ENST00000475075", "ENST00000489764", "ENST00000492434", "ENST00000528803", "ENST00000533007")	-0.555	5.8	6.05	0.0206	0.357	1.69
2	2.19e+08	2.19e+08	28500	-	ENSG00000127824	TUBA4A	protein_coding	chromosome	tubulin alpha 4a [Source:HGNC Symbol;Acc:HGNC:12407]	ENSG00000127824.14	TUBA4A	7277	c("ENST00000248437", "ENST00000392088", "ENST00000398989", "ENST00000425551", "ENST00000427737", "ENST00000447205", "ENST00000456818", "ENST00000462806", "ENST00000475683", "ENST00000498660")	-0.392	8.08	6.04	0.0207	0.358	1.68
3	1.59e+08	1.59e+08	48300	+	ENSG00000168827	GFM1	protein_coding	chromosome	G elongation factor mitochondrial 1 [Source:HGNC Symbol;Acc:HGNC:13780]	ENSG00000168827.14	GFM1	85476	c("ENST00000264263", "ENST00000312756", "ENST00000464732", "ENST00000472383", "ENST00000477721", "ENST00000478251", "ENST00000478254", "ENST00000478576", "ENST00000481468", "ENST00000486715", "ENST00000490261")	0.246	5.24	6.04	0.0207	0.358	1.68
1	2.23e+08	2.23e+08	25800	-	ENSG00000143512	HHIPL2	protein_coding	chromosome	HHIP like 2 [Source:HGNC Symbol;Acc:HGNC:25842]	ENSG00000143512.13	HHIPL2	79802	c("ENST00000343410", "ENST00000468172", "ENST00000473144", "ENST00000494899")	1.63	0.35	6.03	0.0208	0.358	1.68
16	89600000	89600000	25100	+	ENSG00000015413	DPEP1	protein_coding	chromosome	dipeptidase 1 [Source:HGNC Symbol;Acc:HGNC:3002]	ENSG00000015413.9	DPEP1	1800	c("ENST00000261615", "ENST00000393092", "ENST00000421184", "ENST00000561484", "ENST00000564281", "ENST00000564645", "ENST00000565249", "ENST00000568281", "ENST00000570029")	1.46	-0.0729	6.02	0.0209	0.358	1.68
10	1.01e+08	1.01e+08	6290	+	ENSG00000107821	KAZALD1	protein_coding	chromosome	Kazal type serine peptidase inhibitor domain 1 [Source:HGNC Symbol;Acc:HGNC:25460]	ENSG00000107821.14	KAZALD1	81621	c("ENST00000370200", "ENST00000465807", "ENST00000470106", "ENST00000477267", "ENST00000477979", "ENST00000608812")	-0.904	2.7	6.02	0.0209	0.358	1.68
3	1.06e+08	1.06e+08	214000	-	ENSG00000114423	CBLB	protein_coding	chromosome	Cbl proto-oncogene B [Source:HGNC Symbol;Acc:HGNC:1542]	ENSG00000114423.22	CBLB	868	c("ENST00000394030", "ENST00000403724", "ENST00000405772", "ENST00000407712", "ENST00000438603", "ENST00000443752", "ENST00000447441", "ENST00000476370", "ENST00000642241", "ENST00000642907", "ENST00000643192", "ENST00000643322", "ENST00000643403", "ENST00000645425", "ENST00000645759", "ENST00000646499", "ENST00000646825", "ENST00000651978")	0.588	3.9	6.02	0.0209	0.358	1.68
11	1750000	1760000	11800	-	ENSG00000117984	CTSD	protein_coding	chromosome	cathepsin D [Source:HGNC Symbol;Acc:HGNC:2529]	ENSG00000117984.14	CTSD	1509	c("ENST00000236671", "ENST00000367196", "ENST00000429746", "ENST00000433655", "ENST00000438213", "ENST00000497544", "ENST00000636571", "ENST00000636843", "ENST00000637158", "ENST00000637381", "ENST00000637387", "ENST00000637815", "ENST00000637915", "ENST00000637937")	0.475	8.44	6.02	0.0209	0.358	1.68
X	1.54e+08	1.54e+08	19500	+	ENSG00000130827	PLXNA3	protein_coding	chromosome	plexin A3 [Source:HGNC Symbol;Acc:HGNC:9101]	ENSG00000130827.6	PLXNA3	55558	c("ENST00000369682", "ENST00000467463", "ENST00000478236", "ENST00000480645", "ENST00000482598", "ENST00000491066", "ENST00000493546", "ENST00000495040", "ENST00000497802")	0.671	4	6.02	0.0209	0.358	1.68
1	28100000	28200000	46800	-	ENSG00000169403	PTAFR	protein_coding	chromosome	platelet activating factor receptor [Source:HGNC Symbol;Acc:HGNC:9582]	ENSG00000169403.12	PTAFR	5724	c("ENST00000305392", "ENST00000373857", "ENST00000539896")	0.765	4.26	6.02	0.0209	0.358	1.68
6	3.2e+07	3.2e+07	11700	+	ENSG00000204344	STK19	protein_coding	chromosome	serine/threonine kinase 19 [Source:HGNC Symbol;Acc:HGNC:11398]	ENSG00000204344.14	STK19	8859	c("ENST00000375331", "ENST00000375333", "ENST00000460018", "ENST00000463823", "ENST00000466132", "ENST00000466336", "ENST00000469907", "ENST00000471028", "ENST00000473983", "ENST00000478486", "ENST00000479644", "ENST00000483801", "ENST00000484540", "ENST00000490822", "ENST00000491861", "ENST00000492583", "ENST00000519179")	-0.882	1.5	6.02	0.0209	0.358	1.68
19	1990000	2030000	49400	-	ENSG00000133243	BTBD2	protein_coding	chromosome	BTB domain containing 2 [Source:HGNC Symbol;Acc:HGNC:15504]	ENSG00000133243.10	BTBD2	55643	c("ENST00000255608", "ENST00000587225", "ENST00000587742", "ENST00000587825", "ENST00000588395", "ENST00000589200", "ENST00000589685", "ENST00000590646", "ENST00000592082", "ENST00000592895", "ENST00000611545")	-0.226	5.56	6.01	0.021	0.359	1.68
4	1.51e+08	1.51e+08	223000	-	ENSG00000109686	SH3D19	protein_coding	chromosome	SH3 domain containing 19 [Source:HGNC Symbol;Acc:HGNC:30418]	ENSG00000109686.18	SH3D19	152503	c("ENST00000304527", "ENST00000409252", "ENST00000409598", "ENST00000427414", "ENST00000462257", "ENST00000474743", "ENST00000478503", "ENST00000508492", "ENST00000514013", "ENST00000514152", "ENST00000604030", "ENST00000604440", "ENST00000604922", "ENST00000652233")	-0.306	6.6	6	0.0211	0.36	1.67
7	36900000	37400000	595000	-	ENSG00000155849	ELMO1	protein_coding	chromosome	engulfment and cell motility 1 [Source:HGNC Symbol;Acc:HGNC:16286]	ENSG00000155849.15	ELMO1	9844	c("ENST00000310758", "ENST00000396040", "ENST00000396045", "ENST00000420636", "ENST00000424212", "ENST00000433246", "ENST00000442504", "ENST00000445322", "ENST00000448602", "ENST00000453399", "ENST00000455119", "ENST00000455879", "ENST00000463390", "ENST00000464262", "ENST00000472359", "ENST00000479447", "ENST00000487336", "ENST00000487843", "ENST00000497024")	0.868	2.62	6	0.0211	0.36	1.68
15	23700000	23700000	1910	-	ENSG00000182636	NDN	protein_coding	chromosome	necdin, MAGE family member [Source:HGNC Symbol;Acc:HGNC:7675]	ENSG00000182636.8	NDN	4692	ENST00000649030	-0.483	3.75	5.99	0.0211	0.36	1.67
17	3660000	3700000	33100	-	ENSG00000257950	P2RX5-TAX1BP3	protein_coding	chromosome	P2RX5-TAX1BP3 readthrough (NMD candidate) [Source:HGNC Symbol;Acc:HGNC:49191]	ENSG00000257950.3	P2RX5-TAX1BP3	NA	ENST00000550383	0.731	0.471	6	0.0211	0.36	1.67
19	18200000	18200000	25000	+	ENSG00000268173	AC007192.1	protein_coding	chromosome	novel protein, readthrough between PIK3R2 and IFI30	ENSG00000268173.3	AC007192.1	NA	ENST00000593731	-2.14	0.936	6	0.0211	0.36	1.67
14	1.04e+08	1.04e+08	17900	+	ENSG00000100711	ZFYVE21	protein_coding	chromosome	zinc finger FYVE-type containing 21 [Source:HGNC Symbol;Acc:HGNC:20760]	ENSG00000100711.13	ZFYVE21	79038	c("ENST00000216602", "ENST00000311141", "ENST00000553512", "ENST00000553724", "ENST00000554255", "ENST00000554630", "ENST00000554757", "ENST00000555163", "ENST00000555501", "ENST00000556610", "ENST00000556795", "ENST00000602552")	-0.23	5.67	5.99	0.0212	0.36	1.67
20	17600000	17600000	39800	+	ENSG00000125868	DSTN	protein_coding	chromosome	destrin, actin depolymerizing factor [Source:HGNC Symbol;Acc:HGNC:15750]	ENSG00000125868.16	DSTN	11034	c("ENST00000246069", "ENST00000449141", "ENST00000474024")	-0.289	8.51	5.99	0.0212	0.36	1.67
7	8110000	8260000	150000	-	ENSG00000003147	ICA1	protein_coding	chromosome	islet cell autoantigen 1 [Source:HGNC Symbol;Acc:HGNC:5343]	ENSG00000003147.19	ICA1	3382	c("ENST00000265577", "ENST00000317367", "ENST00000339809", "ENST00000396675", "ENST00000401396", "ENST00000402384", "ENST00000406470", "ENST00000407906", "ENST00000422063", "ENST00000430867", "ENST00000446305", "ENST00000447326", "ENST00000455539", "ENST00000457755", "ENST00000470696", "ENST00000476942", "ENST00000486677", "ENST00000490041", "ENST00000650486")	0.516	2.31	5.98	0.0213	0.36	1.67
7	1.07e+08	1.07e+08	43700	+	ENSG00000105851	PIK3CG	protein_coding	chromosome	phosphatidylinositol-4,5-bisphosphate 3-kinase catalytic subunit gamma [Source:HGNC Symbol;Acc:HGNC:8978]	ENSG00000105851.11	PIK3CG	5294	c("ENST00000359195", "ENST00000440650", "ENST00000466738", "ENST00000473541", "ENST00000496166")	0.992	2.56	5.98	0.0213	0.36	1.67
8	1.19e+08	1.19e+08	80600	+	ENSG00000147676	MAL2	protein_coding	chromosome	mal, T cell differentiation protein 2 (gene/pseudogene) [Source:HGNC Symbol;Acc:HGNC:13634]	ENSG00000147676.14	MAL2	114569	c("ENST00000522112", "ENST00000531508", "ENST00000534619", "ENST00000614891")	-0.302	9.23	5.98	0.0213	0.36	1.67
1	16100000	16100000	15900	-	ENSG00000185519	FAM131C	protein_coding	chromosome	family with sequence similarity 131 member C [Source:HGNC Symbol;Acc:HGNC:26717]	ENSG00000185519.9	FAM131C	348487	c("ENST00000375662", "ENST00000494078")	0.681	0.65	5.98	0.0213	0.36	1.67
6	83200000	83200000	32800	-	ENSG00000013375	PGM3	protein_coding	chromosome	phosphoglucomutase 3 [Source:HGNC Symbol;Acc:HGNC:8907]	ENSG00000013375.16	PGM3	5238	c("ENST00000283977", "ENST00000503094", "ENST00000504780", "ENST00000505470", "ENST00000506587", "ENST00000507404", "ENST00000507554", "ENST00000508748", "ENST00000509219", "ENST00000510258", "ENST00000512866", "ENST00000513973", "ENST00000515333", "ENST00000605602", "ENST00000616566", "ENST00000650640", "ENST00000650642", "ENST00000651204", "ENST00000651425", "ENST00000651698", "ENST00000652222"…	0.665	5.07	5.97	0.0214	0.361	1.67
X	1.32e+08	1.32e+08	16500	-	ENSG00000123728	RAP2C	protein_coding	chromosome	RAP2C, member of RAS oncogene family [Source:HGNC Symbol;Acc:HGNC:21165]	ENSG00000123728.10	RAP2C	57826	c("ENST00000342983", "ENST00000370874", "ENST00000460462", "ENST00000490400", "ENST00000620646")	-0.266	5.75	5.97	0.0214	0.361	1.67
11	82800000	8.3e+07	148000	-	ENSG00000137509	PRCP	protein_coding	chromosome	prolylcarboxypeptidase [Source:HGNC Symbol;Acc:HGNC:9344]	ENSG00000137509.11	PRCP	5547	c("ENST00000313010", "ENST00000393399", "ENST00000524642", "ENST00000525772", "ENST00000526918", "ENST00000527444", "ENST00000528082", "ENST00000529671", "ENST00000531128", "ENST00000531283", "ENST00000531801", "ENST00000532476", "ENST00000532709", "ENST00000532809", "ENST00000533126", "ENST00000534264", "ENST00000534396", "ENST00000534631", "ENST00000623464")	0.347	6.71	5.97	0.0214	0.361	1.67
5	1.32e+08	1.32e+08	15800	+	ENSG00000131435	PDLIM4	protein_coding	chromosome	PDZ and LIM domain 4 [Source:HGNC Symbol;Acc:HGNC:16501]	ENSG00000131435.13	PDLIM4	8572	c("ENST00000253754", "ENST00000379018", "ENST00000418373", "ENST00000462597", "ENST00000463615", "ENST00000474421", "ENST00000484620")	-0.47	5.4	5.95	0.0216	0.364	1.66
1	37500000	37500000	22200	-	ENSG00000163875	MEAF6	protein_coding	chromosome	MYST/Esa1 associated factor 6 [Source:HGNC Symbol;Acc:HGNC:25674]	ENSG00000163875.15	MEAF6	64769	c("ENST00000296214", "ENST00000373073", "ENST00000373074", "ENST00000373075", "ENST00000448519", "ENST00000475828", "ENST00000485039", "ENST00000487788", "ENST00000487792")	-0.235	5.4	5.94	0.0216	0.364	1.66
16	3.1e+07	3.1e+07	3940	+	ENSG00000099377	HSD3B7	protein_coding	chromosome	hydroxy-delta-5-steroid dehydrogenase, 3 beta- and steroid delta-isomerase 7 [Source:HGNC Symbol;Acc:HGNC:18324]	ENSG00000099377.14	HSD3B7	80270	c("ENST00000262520", "ENST00000297679", "ENST00000562932", "ENST00000574447")	-0.534	3.58	5.94	0.0217	0.364	1.66
8	1.23e+08	1.23e+08	29100	-	ENSG00000136986	DERL1	protein_coding	chromosome	derlin 1 [Source:HGNC Symbol;Acc:HGNC:28454]	ENSG00000136986.10	DERL1	79139	c("ENST00000259512", "ENST00000405944", "ENST00000419562", "ENST00000519018", "ENST00000523036", "ENST00000524119")	0.326	5.82	5.93	0.0217	0.364	1.66
1	1.13e+08	1.13e+08	27600	+	ENSG00000155363	MOV10	protein_coding	chromosome	Mov10 RISC complex RNA helicase [Source:HGNC Symbol;Acc:HGNC:7200]	ENSG00000155363.18	MOV10	4343	c("ENST00000357443", "ENST00000369644", "ENST00000369645", "ENST00000413052", "ENST00000465579", "ENST00000468624", "ENST00000471160", "ENST00000475429", "ENST00000479858", "ENST00000481711", "ENST00000482545", "ENST00000486416", "ENST00000488160", "ENST00000490413", "ENST00000494319", "ENST00000495374", "ENST00000496577")	0.383	4.25	5.94	0.0217	0.364	1.66
1	1.56e+08	1.56e+08	58900	-	ENSG00000163468	CCT3	protein_coding	chromosome	chaperonin containing TCP1 subunit 3 [Source:HGNC Symbol;Acc:HGNC:1616]	ENSG00000163468.15	CCT3	7203	c("ENST00000295688", "ENST00000368256", "ENST00000368258", "ENST00000368259", "ENST00000368261", "ENST00000368262", "ENST00000413555", "ENST00000415548", "ENST00000446905", "ENST00000463132", "ENST00000472765", "ENST00000478640", "ENST00000489870", "ENST00000490221", "ENST00000496684", "ENST00000533194")	-0.242	7.24	5.94	0.0217	0.364	1.66
10	1.03e+08	1.03e+08	10700	+	ENSG00000166275	BORCS7	protein_coding	chromosome	BLOC-1 related complex subunit 7 [Source:HGNC Symbol;Acc:HGNC:23516]	ENSG00000166275.16	BORCS7	119032	c("ENST00000339834", "ENST00000369883", "ENST00000478833")	-0.363	4.79	5.94	0.0217	0.364	1.66
20	36300000	36500000	222000	+	ENSG00000080845	DLGAP4	protein_coding	chromosome	DLG associated protein 4 [Source:HGNC Symbol;Acc:HGNC:24476]	ENSG00000080845.17	DLGAP4	22839	c("ENST00000339266", "ENST00000340491", "ENST00000373907", "ENST00000373913", "ENST00000401952", "ENST00000475894", "ENST00000477195", "ENST00000478910", "ENST00000479220", "ENST00000479951", "ENST00000482037", "ENST00000482872", "ENST00000489701", "ENST00000491207", "ENST00000495241", "ENST00000497862")	-0.407	5.43	5.93	0.0218	0.364	1.66
1	15700000	15700000	50400	+	ENSG00000116786	PLEKHM2	protein_coding	chromosome	pleckstrin homology and RUN domain containing M2 [Source:HGNC Symbol;Acc:HGNC:29131]	ENSG00000116786.13	PLEKHM2	23207	c("ENST00000375793", "ENST00000375799", "ENST00000462455", "ENST00000477849", "ENST00000642363")	-0.41	6.83	5.93	0.0218	0.364	1.66
2	2.27e+08	2.27e+08	162000	-	ENSG00000081052	COL4A4	protein_coding	chromosome	collagen type IV alpha 4 chain [Source:HGNC Symbol;Acc:HGNC:2206]	ENSG00000081052.12	COL4A4	1286	c("ENST00000396625", "ENST00000643379")	1.1	1.12	5.92	0.0219	0.364	1.66
17	39800000	39900000	107000	-	ENSG00000161405	IKZF3	protein_coding	chromosome	IKAROS family zinc finger 3 [Source:HGNC Symbol;Acc:HGNC:13178]	ENSG00000161405.17	IKZF3	22806	c("ENST00000293068", "ENST00000346243", "ENST00000346872", "ENST00000348427", "ENST00000350532", "ENST00000351680", "ENST00000377944", "ENST00000377945", "ENST00000377952", "ENST00000377958", "ENST00000394189", "ENST00000439016", "ENST00000439167", "ENST00000467757", "ENST00000535189", "ENST00000583368", "ENST00000623724")	1.15	3.11	5.92	0.0219	0.364	1.66
1	1.09e+08	1.09e+08	13200	-	ENSG00000162639	HENMT1	protein_coding	chromosome	HEN methyltransferase 1 [Source:HGNC Symbol;Acc:HGNC:26400]	ENSG00000162639.16	HENMT1	113802	c("ENST00000370031", "ENST00000370032", "ENST00000402983", "ENST00000420055", "ENST00000483729", "ENST00000493676", "ENST00000651461")	0.567	1.66	5.92	0.0219	0.364	1.66
1	1.7e+08	1.7e+08	44600	-	ENSG00000000457	SCYL3	protein_coding	chromosome	SCY1 like pseudokinase 3 [Source:HGNC Symbol;Acc:HGNC:19285]	ENSG00000000457.14	SCYL3	57147	c("ENST00000367770", "ENST00000367771", "ENST00000367772", "ENST00000423670", "ENST00000470238")	-0.289	4.18	5.91	0.022	0.364	1.66
14	35800000	35900000	106000	+	ENSG00000100916	BRMS1L	protein_coding	chromosome	BRMS1 like transcriptional repressor [Source:HGNC Symbol;Acc:HGNC:20512]	ENSG00000100916.14	BRMS1L	84312	c("ENST00000216807", "ENST00000547420", "ENST00000548758", "ENST00000551774", "ENST00000552677", "ENST00000552849")	-0.382	3.87	5.91	0.022	0.364	1.66
6	79200000	79200000	33500	-	ENSG00000118418	HMGN3	protein_coding	chromosome	high mobility group nucleosomal binding domain 3 [Source:HGNC Symbol;Acc:HGNC:12312]	ENSG00000118418.14	HMGN3	9324	c("ENST00000275036", "ENST00000344726", "ENST00000620514")	-0.286	5.79	5.91	0.022	0.364	1.66
17	1.8e+07	18100000	29000	+	ENSG00000141034	GID4	protein_coding	chromosome	GID complex subunit 4 homolog [Source:HGNC Symbol;Acc:HGNC:28453]	ENSG00000141034.10	GID4	79018	c("ENST00000268719", "ENST00000376345", "ENST00000459843", "ENST00000481836", "ENST00000579871")	-0.396	4.88	5.91	0.022	0.364	1.66
CHR_HSCHR5_2_CTG1_1	69400000	69400000	45700	+	ENSG00000276618	RAD17	protein_coding	chromosome	RAD17 checkpoint clamp loader component [Source:HGNC Symbol;Acc:HGNC:9807]	ENSG00000276618.4	RAD17	5884	c("ENST00000610584", "ENST00000610770", "ENST00000611001", "ENST00000611523", "ENST00000611548", "ENST00000611701", "ENST00000612044", "ENST00000613281", "ENST00000613417", "ENST00000614140", "ENST00000616158", "ENST00000616203", "ENST00000616488", "ENST00000616759", "ENST00000617147", "ENST00000617338", "ENST00000620889", "ENST00000621067", "ENST00000621274", "ENST00000621806")	-0.965	2.61	5.91	0.022	0.364	1.66
18	36300000	36800000	482000	+	ENSG00000134775	FHOD3	protein_coding	chromosome	formin homology 2 domain containing 3 [Source:HGNC Symbol;Acc:HGNC:26178]	ENSG00000134775.15	FHOD3	80206	c("ENST00000257209", "ENST00000359247", "ENST00000585579", "ENST00000587493", "ENST00000589114", "ENST00000590592", "ENST00000591635", "ENST00000592128", "ENST00000592930")	0.566	2.73	5.9	0.0221	0.364	1.65
4	98500000	98700000	188000	-	ENSG00000168785	TSPAN5	protein_coding	chromosome	tetraspanin 5 [Source:HGNC Symbol;Acc:HGNC:17753]	ENSG00000168785.8	TSPAN5	10098	c("ENST00000305798", "ENST00000505184", "ENST00000507167", "ENST00000508798", "ENST00000509168", "ENST00000511651", "ENST00000511753", "ENST00000511800", "ENST00000515287", "ENST00000515440")	-0.327	5.96	5.9	0.0221	0.364	1.66
8	91100000	91100000	16900	+	ENSG00000155100	OTUD6B	protein_coding	chromosome	OTU domain containing 6B [Source:HGNC Symbol;Acc:HGNC:24281]	ENSG00000155100.11	OTUD6B	51633	c("ENST00000285420", "ENST00000404789", "ENST00000522894", "ENST00000524027", "ENST00000615618", "ENST00000617869")	-0.349	4.03	5.89	0.0222	0.364	1.65
19	36600000	36600000	29300	+	ENSG00000161298	ZNF382	protein_coding	chromosome	zinc finger protein 382 [Source:HGNC Symbol;Acc:HGNC:17409]	ENSG00000161298.18	ZNF382	84911	c("ENST00000292928", "ENST00000423582", "ENST00000435416", "ENST00000439428", "ENST00000460384", "ENST00000460670", "ENST00000463910", "ENST00000585467", "ENST00000590785", "ENST00000639288")	0.699	0.287	5.89	0.0222	0.364	1.65
12	9.6e+07	9.6e+07	42800	-	ENSG00000111144	LTA4H	protein_coding	chromosome	leukotriene A4 hydrolase [Source:HGNC Symbol;Acc:HGNC:6710]	ENSG00000111144.10	LTA4H	4048	c("ENST00000228740", "ENST00000413268", "ENST00000537111", "ENST00000547393", "ENST00000547982", "ENST00000548375", "ENST00000548852", "ENST00000552091", "ENST00000552789", "ENST00000553041")	0.346	6.73	5.88	0.0223	0.364	1.65
1	2.39e+08	2.4e+08	529000	+	ENSG00000133019	CHRM3	protein_coding	chromosome	cholinergic receptor muscarinic 3 [Source:HGNC Symbol;Acc:HGNC:1952]	ENSG00000133019.11	CHRM3	1131	c("ENST00000255380", "ENST00000448020", "ENST00000468573", "ENST00000481779", "ENST00000487470", "ENST00000492335", "ENST00000615928")	-1.56	-0.221	5.88	0.0223	0.364	1.65
7	1.13e+08	1.13e+08	9450	-	ENSG00000164604	GPR85	protein_coding	chromosome	G protein-coupled receptor 85 [Source:HGNC Symbol;Acc:HGNC:4536]	ENSG00000164604.12	GPR85	54329	c("ENST00000297146", "ENST00000424100", "ENST00000438062", "ENST00000449591", "ENST00000449735", "ENST00000487573", "ENST00000610164")	0.748	-0.217	5.88	0.0223	0.364	1.65
16	22500000	22500000	57400	+	ENSG00000243716	NPIPB5	protein_coding	chromosome	nuclear pore complex interacting protein family member B5 [Source:HGNC Symbol;Acc:HGNC:37233]	ENSG00000243716.10	NPIPB5	100132247	c("ENST00000356156", "ENST00000357370", "ENST00000415654", "ENST00000415833", "ENST00000424340", "ENST00000442450", "ENST00000451409", "ENST00000517347", "ENST00000517539", "ENST00000521555", "ENST00000528249", "ENST00000536620", "ENST00000538509", "ENST00000538590", "ENST00000538606", "ENST00000539604", "ENST00000539929", "ENST00000540704", "ENST00000541154", "ENST00000541664", "ENST00000542518"…
)	0.572	4.28	5.88	0.0223	0.364	1.65
CHR_HSCHR14_3_CTG1	1.06e+08	1.06e+08	1510	-	ENSG00000276173	IGHA2	IG_C_gene	chromosome	immunoglobulin heavy constant alpha 2 (A2m marker) [Source:HGNC Symbol;Acc:HGNC:5479]	ENSG00000276173.2	IGHA2	NA	ENST00000622473	2.44	6.84	5.88	0.0223	0.364	1.65
12	4540000	4560000	21300	+	ENSG00000111247	RAD51AP1	protein_coding	chromosome	RAD51 associated protein 1 [Source:HGNC Symbol;Acc:HGNC:16956]	ENSG00000111247.14	RAD51AP1	10635	c("ENST00000228843", "ENST00000352618", "ENST00000398012", "ENST00000442992", "ENST00000535558", "ENST00000536117", "ENST00000536346", "ENST00000536886", "ENST00000538817", "ENST00000544029", "ENST00000544110", "ENST00000544173", "ENST00000544927", "ENST00000544931")	-0.497	2.83	5.87	0.0224	0.364	1.65
14	1.04e+08	1.04e+08	152000	+	ENSG00000126214	KLC1	protein_coding	chromosome	kinesin light chain 1 [Source:HGNC Symbol;Acc:HGNC:6387]	ENSG00000126214.21	KLC1	3831	c("ENST00000246489", "ENST00000334553", "ENST00000347839", "ENST00000348520", "ENST00000380038", "ENST00000389744", "ENST00000445352", "ENST00000452929", "ENST00000535194", "ENST00000537046", "ENST00000538504", "ENST00000553286", "ENST00000553325", "ENST00000553436", "ENST00000553680", "ENST00000554228", "ENST00000554280", "ENST00000555467", "ENST00000555836", "ENST00000555856", "ENST00000556986"…
)	-0.224	5.91	5.87	0.0224	0.364	1.65
19	3.3e+07	33100000	86300	-	ENSG00000131941	RHPN2	protein_coding	chromosome	rhophilin Rho GTPase binding protein 2 [Source:HGNC Symbol;Acc:HGNC:19974]	ENSG00000131941.8	RHPN2	85415	c("ENST00000254260", "ENST00000544458", "ENST00000585641", "ENST00000588388", "ENST00000588683", "ENST00000591502", "ENST00000592247")	0.95	0.658	5.87	0.0224	0.364	1.65
9	92700000	92800000	53500	-	ENSG00000185963	BICD2	protein_coding	chromosome	BICD cargo adaptor 2 [Source:HGNC Symbol;Acc:HGNC:17208]	ENSG00000185963.14	BICD2	23299	c("ENST00000356884", "ENST00000375512")	-0.465	8.25	5.87	0.0224	0.364	1.65
9	98900000	99100000	128000	+	ENSG00000204291	COL15A1	protein_coding	chromosome	collagen type XV alpha 1 chain [Source:HGNC Symbol;Acc:HGNC:2192]	ENSG00000204291.11	COL15A1	1306	c("ENST00000375001", "ENST00000467052", "ENST00000471477", "ENST00000496686", "ENST00000610452")	0.938	5.09	5.87	0.0224	0.364	1.65
12	66200000	66300000	65400	+	ENSG00000090376	IRAK3	protein_coding	chromosome	interleukin 1 receptor associated kinase 3 [Source:HGNC Symbol;Acc:HGNC:17020]	ENSG00000090376.11	IRAK3	11213	c("ENST00000261233", "ENST00000457197", "ENST00000545837")	0.821	3.03	5.86	0.0225	0.364	1.65
17	6450000	6560000	105000	-	ENSG00000091622	PITPNM3	protein_coding	chromosome	PITPNM family member 3 [Source:HGNC Symbol;Acc:HGNC:21043]	ENSG00000091622.16	PITPNM3	83394	c("ENST00000262483", "ENST00000421306", "ENST00000572795", "ENST00000575201", "ENST00000576664")	-0.37	6.22	5.87	0.0225	0.364	1.65
19	18100000	18100000	40000	-	ENSG00000096996	IL12RB1	protein_coding	chromosome	interleukin 12 receptor subunit beta 1 [Source:HGNC Symbol;Acc:HGNC:5971]	ENSG00000096996.16	IL12RB1	3594	c("ENST00000322153", "ENST00000430026", "ENST00000593993", "ENST00000594176", "ENST00000597416", "ENST00000598019", "ENST00000600835")	0.939	0.715	5.86	0.0225	0.364	1.65
9	1.37e+08	1.37e+08	6650	+	ENSG00000107317	PTGDS	protein_coding	chromosome	prostaglandin D2 synthase [Source:HGNC Symbol;Acc:HGNC:9592]	ENSG00000107317.13	PTGDS	5730	c("ENST00000371623", "ENST00000371625", "ENST00000413913", "ENST00000444903", "ENST00000446677", "ENST00000457950", "ENST00000460340", "ENST00000462514", "ENST00000492068", "ENST00000640716")	1.32	3.94	5.86	0.0225	0.364	1.65
4	706000	771000	64900	+	ENSG00000185619	PCGF3	protein_coding	chromosome	polycomb group ring finger 3 [Source:HGNC Symbol;Acc:HGNC:10066]	ENSG00000185619.18	PCGF3	10336	c("ENST00000362003", "ENST00000400151", "ENST00000419774", "ENST00000427463", "ENST00000430644", "ENST00000433814", "ENST00000440452", "ENST00000470161", "ENST00000475288", "ENST00000482726", "ENST00000484141", "ENST00000488032", "ENST00000620529")	-0.245	6.01	5.86	0.0225	0.364	1.65
19	52100000	52100000	31300	-	ENSG00000197608	ZNF841	protein_coding	chromosome	zinc finger protein 841 [Source:HGNC Symbol;Acc:HGNC:27611]	ENSG00000197608.11	ZNF841	284371	c("ENST00000389534", "ENST00000426391", "ENST00000594295", "ENST00000594440", "ENST00000595599", "ENST00000599430", "ENST00000601738")	-0.398	2.9	5.86	0.0225	0.364	1.65
14	64900000	64900000	30200	+	ENSG00000258289	CHURC1	protein_coding	chromosome	churchill domain containing 1 [Source:HGNC Symbol;Acc:HGNC:20099]	ENSG00000258289.8	CHURC1	91612	c("ENST00000547625", "ENST00000548752", "ENST00000549115", "ENST00000551093", "ENST00000551947", "ENST00000552002", "ENST00000556089", "ENST00000607599")	-0.265	6.37	5.86	0.0225	0.364	1.65
1	53900000	53900000	38100	-	ENSG00000058799	YIPF1	protein_coding	chromosome	Yip1 domain family member 1 [Source:HGNC Symbol;Acc:HGNC:25231]	ENSG00000058799.15	YIPF1	54432	c("ENST00000072644", "ENST00000371399", "ENST00000464950", "ENST00000465897", "ENST00000469457", "ENST00000472983", "ENST00000480151")	0.227	4.68	5.85	0.0226	0.364	1.65
7	1.28e+08	1.28e+08	18000	-	ENSG00000106348	IMPDH1	protein_coding	chromosome	inosine monophosphate dehydrogenase 1 [Source:HGNC Symbol;Acc:HGNC:6052]	ENSG00000106348.18	IMPDH1	3614	c("ENST00000338791", "ENST00000348127", "ENST00000354269", "ENST00000419067", "ENST00000460045", "ENST00000468842", "ENST00000469328", "ENST00000470772", "ENST00000473463", "ENST00000480861", "ENST00000484496", "ENST00000489263", "ENST00000491376", "ENST00000496200", "ENST00000496487", "ENST00000497868", "ENST00000626419", "ENST00000648462")	-0.332	5.29	5.85	0.0226	0.364	1.65
7	1e+08	1e+08	9370	-	ENSG00000197093	GAL3ST4	protein_coding	chromosome	galactose-3-O-sulfotransferase 4 [Source:HGNC Symbol;Acc:HGNC:24145]	ENSG00000197093.11	GAL3ST4	79690	c("ENST00000360039", "ENST00000411994", "ENST00000413800", "ENST00000423751", "ENST00000460995", "ENST00000482469", "ENST00000495882", "ENST00000498000")	-0.466	2.83	5.85	0.0226	0.365	1.65
11	18500000	18500000	58600	-	ENSG00000074319	TSG101	protein_coding	chromosome	tumor susceptibility 101 [Source:HGNC Symbol;Acc:HGNC:15971]	ENSG00000074319.13	TSG101	7251	c("ENST00000251968", "ENST00000438874", "ENST00000535077", "ENST00000536719", "ENST00000540555", "ENST00000542488", "ENST00000543054", "ENST00000543087", "ENST00000544804", "ENST00000545247", "ENST00000580814", "ENST00000584526")	-0.196	6.22	5.84	0.0227	0.365	1.64
14	36700000	36700000	22100	+	ENSG00000198807	PAX9	protein_coding	chromosome	paired box 9 [Source:HGNC Symbol;Acc:HGNC:8623]	ENSG00000198807.12	PAX9	5083	c("ENST00000361487", "ENST00000402703", "ENST00000553267", "ENST00000554201", "ENST00000555639", "ENST00000557107")	0.591	5.12	5.85	0.0227	0.365	1.64
7	1.29e+08	1.29e+08	2990	+	ENSG00000128524	ATP6V1F	protein_coding	chromosome	ATPase H+ transporting V1 subunit F [Source:HGNC Symbol;Acc:HGNC:16832]	ENSG00000128524.5	ATP6V1F	9296	c("ENST00000249289", "ENST00000492758")	-0.223	6.08	5.83	0.0228	0.366	1.64
9	1.05e+08	1.05e+08	12400	+	ENSG00000136783	NIPSNAP3A	protein_coding	chromosome	nipsnap homolog 3A [Source:HGNC Symbol;Acc:HGNC:23619]	ENSG00000136783.10	NIPSNAP3A	25934	c("ENST00000374767", "ENST00000471001")	-0.384	5.35	5.83	0.0228	0.366	1.64
17	76500000	76600000	23800	-	ENSG00000161544	CYGB	protein_coding	chromosome	cytoglobin [Source:HGNC Symbol;Acc:HGNC:16505]	ENSG00000161544.10	CYGB	114757	c("ENST00000293230", "ENST00000586160", "ENST00000589145", "ENST00000589342", "ENST00000590175")	0.802	2.05	5.83	0.0228	0.366	1.64
19	23700000	23800000	19700	-	ENSG00000196172	ZNF681	protein_coding	chromosome	zinc finger protein 681 [Source:HGNC Symbol;Acc:HGNC:26457]	ENSG00000196172.9	ZNF681	148213	c("ENST00000402377", "ENST00000528059", "ENST00000531570")	-0.666	3.29	5.83	0.0228	0.366	1.64
3	32400000	32500000	91400	+	ENSG00000153551	CMTM7	protein_coding	chromosome	CKLF like MARVEL transmembrane domain containing 7 [Source:HGNC Symbol;Acc:HGNC:19178]	ENSG00000153551.14	CMTM7	112616	c("ENST00000334983", "ENST00000349718", "ENST00000454304", "ENST00000464689", "ENST00000465248", "ENST00000487007")	1.1	1.4	5.83	0.0229	0.366	1.64
1	25500000	25600000	25300	+	ENSG00000157978	LDLRAP1	protein_coding	chromosome	low density lipoprotein receptor adaptor protein 1 [Source:HGNC Symbol;Acc:HGNC:18640]	ENSG00000157978.11	LDLRAP1	26119	c("ENST00000374338", "ENST00000462394", "ENST00000470950", "ENST00000474283", "ENST00000484476", "ENST00000485476", "ENST00000488127")	-0.282	4.73	5.82	0.0229	0.366	1.64
19	3.5e+07	3.5e+07	31700	+	ENSG00000089351	GRAMD1A	protein_coding	chromosome	GRAM domain containing 1A [Source:HGNC Symbol;Acc:HGNC:29305]	ENSG00000089351.14	GRAMD1A	57655	c("ENST00000317991", "ENST00000411896", "ENST00000424536", "ENST00000594597", "ENST00000595596", "ENST00000598073", "ENST00000598118", "ENST00000598362", "ENST00000598580", "ENST00000599476", "ENST00000599564", "ENST00000600231", "ENST00000603669", "ENST00000603907")	0.658	3.83	5.81	0.023	0.366	1.64
12	49700000	49800000	57200	+	ENSG00000139644	TMBIM6	protein_coding	chromosome	transmembrane BAX inhibitor motif containing 6 [Source:HGNC Symbol;Acc:HGNC:11723]	ENSG00000139644.13	TMBIM6	7009	c("ENST00000267115", "ENST00000395006", "ENST00000423828", "ENST00000546796", "ENST00000546885", "ENST00000546914", "ENST00000547013", "ENST00000547187", "ENST00000547798", "ENST00000547832", "ENST00000548201", "ENST00000548589", "ENST00000548713", "ENST00000548809", "ENST00000548894", "ENST00000549130", "ENST00000549385", "ENST00000549445", "ENST00000549471", "ENST00000549966", "ENST00000550040"…
ENST00000553022)	0.33	8.89	5.81	0.023	0.366	1.64
4	4350000	4420000	70900	+	ENSG00000168824	NSG1	protein_coding	chromosome	neuronal vesicle trafficking associated 1 [Source:HGNC Symbol;Acc:HGNC:18790]	ENSG00000168824.14	NSG1	27065	c("ENST00000397958", "ENST00000421177", "ENST00000433139", "ENST00000450293", "ENST00000504171", "ENST00000504347", "ENST00000505246", "ENST00000506380", "ENST00000513555", "ENST00000513829", "ENST00000621129")	-0.553	6.61	5.81	0.023	0.366	1.64
1	51900000	5.2e+07	82700	-	ENSG00000169213	RAB3B	protein_coding	chromosome	RAB3B, member RAS oncogene family [Source:HGNC Symbol;Acc:HGNC:9778]	ENSG00000169213.7	RAB3B	5865	ENST00000371655	1.15	-0.707	5.81	0.023	0.366	1.64
8	1.44e+08	1.44e+08	3360	+	ENSG00000178719	GRINA	protein_coding	chromosome	glutamate ionotropic receptor NMDA type subunit associated protein 1 [Source:HGNC Symbol;Acc:HGNC:4589]	ENSG00000178719.17	GRINA	2907	c("ENST00000313269", "ENST00000395068", "ENST00000525513", "ENST00000527194", "ENST00000529301", "ENST00000530898", "ENST00000531992", "ENST00000533044", "ENST00000533377", "ENST00000534791")	0.331	5.44	5.82	0.023	0.366	1.64
7	1.21e+08	1.21e+08	47500	-	ENSG00000196937	FAM3C	protein_coding	chromosome	family with sequence similarity 3 member C [Source:HGNC Symbol;Acc:HGNC:18664]	ENSG00000196937.11	FAM3C	10447	c("ENST00000359943", "ENST00000412653", "ENST00000426156", "ENST00000474082", "ENST00000497622")	0.34	6.34	5.81	0.023	0.366	1.64
11	66600000	66600000	29800	+	ENSG00000248643	RBM14-RBM4	protein_coding	chromosome	RBM14-RBM4 readthrough [Source:HGNC Symbol;Acc:HGNC:38840]	ENSG00000248643.5	RBM14-RBM4	100526737	c("ENST00000412278", "ENST00000421355", "ENST00000500635", "ENST00000511114")	-1.21	0.37	5.82	0.023	0.366	1.64
19	13900000	1.4e+07	22200	-	ENSG00000132000	PODNL1	protein_coding	chromosome	podocan like 1 [Source:HGNC Symbol;Acc:HGNC:26275]	ENSG00000132000.13	PODNL1	79883	c("ENST00000254320", "ENST00000339560", "ENST00000538371", "ENST00000538517", "ENST00000585607", "ENST00000586075", "ENST00000587288", "ENST00000587458", "ENST00000587954", "ENST00000588317", "ENST00000588764", "ENST00000588872", "ENST00000591353")	-0.459	2.71	5.81	0.0231	0.366	1.64
9	9.7e+07	9.7e+07	9970	-	ENSG00000136943	CTSV	protein_coding	chromosome	cathepsin V [Source:HGNC Symbol;Acc:HGNC:2538]	ENSG00000136943.11	CTSV	1515	c("ENST00000259470", "ENST00000479932", "ENST00000538255")	-0.722	5.51	5.81	0.0231	0.366	1.64
11	6.2e+07	6.2e+07	15500	+	ENSG00000167995	BEST1	protein_coding	chromosome	bestrophin 1 [Source:HGNC Symbol;Acc:HGNC:12703]	ENSG00000167995.16	BEST1	7439	c("ENST00000378043", "ENST00000449131", "ENST00000524877", "ENST00000524926", "ENST00000526988", "ENST00000529265", "ENST00000533521", "ENST00000534553", "ENST00000652345")	0.813	0.118	5.8	0.0231	0.367	1.64
19	14100000	14100000	26400	-	ENSG00000072062	PRKACA	protein_coding	chromosome	protein kinase cAMP-activated catalytic subunit alpha [Source:HGNC Symbol;Acc:HGNC:9380]	ENSG00000072062.14	PRKACA	5566	c("ENST00000308677", "ENST00000350356", "ENST00000536649", "ENST00000587372", "ENST00000587533", "ENST00000588209", "ENST00000589284", "ENST00000589994", "ENST00000590853", "ENST00000593092")	0.28	5.53	5.79	0.0232	0.367	1.63
19	4640000	4670000	29000	-	ENSG00000074842	MYDGF	protein_coding	chromosome	myeloid derived growth factor [Source:HGNC Symbol;Acc:HGNC:16948]	ENSG00000074842.7	MYDGF	56005	c("ENST00000262947", "ENST00000596031", "ENST00000599630", "ENST00000599761")	0.566	5.04	5.8	0.0232	0.367	1.63
12	5.2e+07	52100000	36700	+	ENSG00000123358	NR4A1	protein_coding	chromosome	nuclear receptor subfamily 4 group A member 1 [Source:HGNC Symbol;Acc:HGNC:7980]	ENSG00000123358.20	NR4A1	3164	c("ENST00000243050", "ENST00000360284", "ENST00000394824", "ENST00000394825", "ENST00000478250", "ENST00000545748", "ENST00000546842", "ENST00000547206", "ENST00000548232", "ENST00000548733", "ENST00000548977", "ENST00000549102", "ENST00000550082", "ENST00000550339", "ENST00000550557", "ENST00000550582", "ENST00000550763", "ENST00000553200", "ENST00000562373", "ENST00000564201", "ENST00000565848"…	2.17	5.02	5.79	0.0232	0.367	1.63
12	63800000	64200000	318000	+	ENSG00000196935	SRGAP1	protein_coding	chromosome	SLIT-ROBO Rho GTPase activating protein 1 [Source:HGNC Symbol;Acc:HGNC:17382]	ENSG00000196935.9	SRGAP1	57522	c("ENST00000355086", "ENST00000537556", "ENST00000537585", "ENST00000542381", "ENST00000542841", "ENST00000543397", "ENST00000631006")	0.604	2.56	5.79	0.0232	0.367	1.63
10	1.01e+08	1.01e+08	10000	+	ENSG00000107819	SFXN3	protein_coding	chromosome	sideroflexin 3 [Source:HGNC Symbol;Acc:HGNC:16087]	ENSG00000107819.13	SFXN3	81855	c("ENST00000224807", "ENST00000393459", "ENST00000465383", "ENST00000466982", "ENST00000470252", "ENST00000487721", "ENST00000489434")	-0.39	4.64	5.79	0.0233	0.367	1.63
22	4e+07	4e+07	48600	+	ENSG00000133477	FAM83F	protein_coding	chromosome	family with sequence similarity 83 member F [Source:HGNC Symbol;Acc:HGNC:25148]	ENSG00000133477.17	FAM83F	113828	c("ENST00000333407", "ENST00000473717", "ENST00000488874")	-0.366	5.69	5.78	0.0233	0.367	1.63
19	9600000	9620000	16600	-	ENSG00000171469	ZNF561	protein_coding	chromosome	zinc finger protein 561 [Source:HGNC Symbol;Acc:HGNC:28684]	ENSG00000171469.11	ZNF561	93134	c("ENST00000302851", "ENST00000326044", "ENST00000421525", "ENST00000424629", "ENST00000435550", "ENST00000443819", "ENST00000444519", "ENST00000444611", "ENST00000444802", "ENST00000457965", "ENST00000465974", "ENST00000470932", "ENST00000471053", "ENST00000479943", "ENST00000480167", "ENST00000483768", "ENST00000485150", "ENST00000490893", "ENST00000494276", "ENST00000495503", "ENST00000497409")	-0.256	5.42	5.79	0.0233	0.367	1.63
6	29300000	29300000	11300	+	ENSG00000204695	OR14J1	protein_coding	chromosome	olfactory receptor family 14 subfamily J member 1 [Source:HGNC Symbol;Acc:HGNC:13971]	ENSG00000204695.4	OR14J1	442191	c("ENST00000377160", "ENST00000641895")	1.11	0.563	5.78	0.0233	0.367	1.63
12	52900000	5.3e+07	4040	+	ENSG00000111057	KRT18	protein_coding	chromosome	keratin 18 [Source:HGNC Symbol;Acc:HGNC:6430]	ENSG00000111057.11	KRT18	3875	c("ENST00000388835", "ENST00000388837", "ENST00000546656", "ENST00000548015", "ENST00000548496", "ENST00000549078", "ENST00000550600")	0.578	5.04	5.77	0.0235	0.368	1.63
11	61800000	61900000	74400	+	ENSG00000134824	FADS2	protein_coding	chromosome	fatty acid desaturase 2 [Source:HGNC Symbol;Acc:HGNC:3575]	ENSG00000134824.14	FADS2	9415	c("ENST00000257261", "ENST00000278840", "ENST00000355484", "ENST00000517312", "ENST00000517839", "ENST00000518606", "ENST00000520145", "ENST00000521571", "ENST00000521849", "ENST00000522056", "ENST00000522359", "ENST00000522639", "ENST00000523235", "ENST00000543584", "ENST00000574708")	0.78	2.42	5.77	0.0235	0.368	1.63
2	24100000	24100000	8430	-	ENSG00000115129	TP53I3	protein_coding	chromosome	tumor protein p53 inducible protein 3 [Source:HGNC Symbol;Acc:HGNC:19373]	ENSG00000115129.14	TP53I3	9540	c("ENST00000238721", "ENST00000335934", "ENST00000407482", "ENST00000413037", "ENST00000417886", "ENST00000470636")	0.497	4.29	5.76	0.0236	0.37	1.63
X	43700000	43700000	91900	+	ENSG00000189221	MAOA	protein_coding	chromosome	monoamine oxidase A [Source:HGNC Symbol;Acc:HGNC:6833]	ENSG00000189221.9	MAOA	4128	c("ENST00000338702", "ENST00000490604", "ENST00000497485", "ENST00000542639")	0.555	5.47	5.76	0.0236	0.37	1.63
13	41600000	4.2e+07	394000	-	ENSG00000102763	VWA8	protein_coding	chromosome	von Willebrand factor A domain containing 8 [Source:HGNC Symbol;Acc:HGNC:29071]	ENSG00000102763.18	VWA8	23078	c("ENST00000281496", "ENST00000379302", "ENST00000379310", "ENST00000478987")	0.388	4.18	5.75	0.0237	0.37	1.63
2	1.32e+08	1.32e+08	5990	+	ENSG00000163040	CCDC74A	protein_coding	chromosome	coiled-coil domain containing 74A [Source:HGNC Symbol;Acc:HGNC:25197]	ENSG00000163040.14	CCDC74A	90557	c("ENST00000295171", "ENST00000409856", "ENST00000434330", "ENST00000454549", "ENST00000465939", "ENST00000467992", "ENST00000468650", "ENST00000478665")	-0.628	1.17	5.75	0.0237	0.37	1.63
9	1.36e+08	1.36e+08	4300	-	ENSG00000238227	TMEM250	protein_coding	chromosome	transmembrane protein 250 [Source:HGNC Symbol;Acc:HGNC:31009]	ENSG00000238227.8	TMEM250	90120	c("ENST00000418388", "ENST00000447934", "ENST00000448040", "ENST00000557985", "ENST00000561457")	-0.283	5.83	5.75	0.0237	0.37	1.62
4	6270000	6300000	33400	+	ENSG00000109501	WFS1	protein_coding	chromosome	wolframin ER transmembrane glycoprotein [Source:HGNC Symbol;Acc:HGNC:12762]	ENSG00000109501.13	WFS1	7466	c("ENST00000226760", "ENST00000503569", "ENST00000506362", "ENST00000506588", "ENST00000507765", "ENST00000513395")	0.641	2.99	5.74	0.0238	0.37	1.62
12	1.04e+08	1.04e+08	23500	+	ENSG00000166598	HSP90B1	protein_coding	chromosome	heat shock protein 90 beta family member 1 [Source:HGNC Symbol;Acc:HGNC:12028]	ENSG00000166598.15	HSP90B1	7184	c("ENST00000299767", "ENST00000540297", "ENST00000548462", "ENST00000548622", "ENST00000549334", "ENST00000550479", "ENST00000550595", "ENST00000551983", "ENST00000552051", "ENST00000614327", "ENST00000640977")	0.451	8.91	5.74	0.0238	0.37	1.62
5	1.35e+08	1.35e+08	79100	+	ENSG00000113615	SEC24A	protein_coding	chromosome	SEC24 homolog A, COPII coat complex component [Source:HGNC Symbol;Acc:HGNC:10703]	ENSG00000113615.13	SEC24A	10802	c("ENST00000322887", "ENST00000398844", "ENST00000513123")	0.309	5.68	5.73	0.0239	0.371	1.62
9	35700000	35700000	35200	-	ENSG00000137076	TLN1	protein_coding	chromosome	talin 1 [Source:HGNC Symbol;Acc:HGNC:11845]	ENSG00000137076.21	TLN1	7094	c("ENST00000314888", "ENST00000378192", "ENST00000464379", "ENST00000465002", "ENST00000466916", "ENST00000486788", "ENST00000489255", "ENST00000495712")	0.415	6.14	5.73	0.0239	0.371	1.62
1	2.03e+08	2.03e+08	52200	+	ENSG00000143847	PPFIA4	protein_coding	chromosome	PTPRF interacting protein alpha 4 [Source:HGNC Symbol;Acc:HGNC:9248]	ENSG00000143847.15	PPFIA4	8497	c("ENST00000272198", "ENST00000295706", "ENST00000367240", "ENST00000447715", "ENST00000486360", "ENST00000594572", "ENST00000594656", "ENST00000597023", "ENST00000599514", "ENST00000599966", "ENST00000600426", "ENST00000600447", "ENST00000601609")	-0.954	0.0319	5.74	0.0239	0.371	1.62
12	10100000	10100000	42100	-	ENSG00000150048	CLEC1A	protein_coding	chromosome	C-type lectin domain family 1 member A [Source:HGNC Symbol;Acc:HGNC:24355]	ENSG00000150048.10	CLEC1A	51267	c("ENST00000315330", "ENST00000414501", "ENST00000420265", "ENST00000457018", "ENST00000544104")	0.558	1.2	5.73	0.0239	0.371	1.62
7	74900000	74900000	3720	+	ENSG00000123965	PMS2P5	unprocessed_pseudogene	chromosome	PMS1 homolog 2, mismatch repair system component pseudogene 5 [Source:HGNC Symbol;Acc:HGNC:9130]	ENSG00000123965.13	PMS2P5	NA	ENST00000398065	1.19	-0.835	5.72	0.024	0.372	1.62
11	1.21e+08	1.21e+08	66700	+	ENSG00000154114	TBCEL	protein_coding	chromosome	tubulin folding cofactor E like [Source:HGNC Symbol;Acc:HGNC:28115]	ENSG00000154114.12	TBCEL	219899	c("ENST00000284259", "ENST00000422003", "ENST00000524726", "ENST00000528512", "ENST00000529397", "ENST00000530362", "ENST00000531148", "ENST00000533134", "ENST00000533169", "ENST00000533712")	0.341	3.79	5.72	0.024	0.372	1.62
17	6.7e+07	6.7e+07	68700	+	ENSG00000075461	CACNG4	protein_coding	chromosome	calcium voltage-gated channel auxiliary subunit gamma 4 [Source:HGNC Symbol;Acc:HGNC:1408]	ENSG00000075461.6	CACNG4	27092	ENST00000262138	-1.39	-0.677	5.72	0.0241	0.372	1.62
2	1.65e+08	1.65e+08	190000	-	ENSG00000082438	COBLL1	protein_coding	chromosome	cordon-bleu WH2 repeat protein like 1 [Source:HGNC Symbol;Acc:HGNC:23571]	ENSG00000082438.17	COBLL1	22837	c("ENST00000342193", "ENST00000375458", "ENST00000392717", "ENST00000409184", "ENST00000414843", "ENST00000434366", "ENST00000439313", "ENST00000444537", "ENST00000445474", "ENST00000448708", "ENST00000452626", "ENST00000456171", "ENST00000456693", "ENST00000460238", "ENST00000474975", "ENST00000480873", "ENST00000483743", "ENST00000489955", "ENST00000491126", "ENST00000493713", "ENST00000493868"…	0.398	5.77	5.71	0.0241	0.372	1.62
5	90500000	90500000	42800	+	ENSG00000113356	POLR3G	protein_coding	chromosome	RNA polymerase III subunit G [Source:HGNC Symbol;Acc:HGNC:30075]	ENSG00000113356.12	POLR3G	10622	c("ENST00000399107", "ENST00000503373", "ENST00000503973", "ENST00000504930", "ENST00000505345", "ENST00000512239", "ENST00000514483", "ENST00000651687")	-0.589	4.04	5.71	0.0241	0.372	1.62
12	32800000	32900000	106000	-	ENSG00000057294	PKP2	protein_coding	chromosome	plakophilin 2 [Source:HGNC Symbol;Acc:HGNC:9024]	ENSG00000057294.14	PKP2	5318	c("ENST00000070846", "ENST00000340811", "ENST00000546498", "ENST00000546741", "ENST00000546769", "ENST00000549461", "ENST00000552612")	0.553	3.85	5.71	0.0242	0.372	1.62
X	12900000	12900000	23300	+	ENSG00000196664	TLR7	protein_coding	chromosome	toll like receptor 7 [Source:HGNC Symbol;Acc:HGNC:15631]	ENSG00000196664.5	TLR7	51284	c("ENST00000380659", "ENST00000484204")	0.772	1.29	5.71	0.0242	0.372	1.62
CHR_HSCHR19LRC_PGF1_CTG3_1	54500000	54600000	20400	+	ENSG00000277807	LILRB1	protein_coding	chromosome	leukocyte immunoglobulin like receptor B1 [Source:HGNC Symbol;Acc:HGNC:6605]	ENSG00000277807.5	LILRB1	10859	c("ENST00000612271", "ENST00000612335", "ENST00000612636", "ENST00000615064", "ENST00000615492", "ENST00000616565", "ENST00000617686", "ENST00000618055", "ENST00000618681", "ENST00000619000", "ENST00000621463")	2.12	0.569	5.71	0.0242	0.372	1.62
2	2.7e+07	2.7e+07	8780	+	ENSG00000119777	TMEM214	protein_coding	chromosome	transmembrane protein 214 [Source:HGNC Symbol;Acc:HGNC:25983]	ENSG00000119777.20	TMEM214	54867	c("ENST00000238788", "ENST00000321326", "ENST00000404032", "ENST00000425720", "ENST00000434544", "ENST00000435172", "ENST00000444135", "ENST00000460665", "ENST00000460904", "ENST00000469445", "ENST00000475258", "ENST00000478980", "ENST00000495312")	0.35	5.38	5.69	0.0243	0.373	1.61
1	2.45e+08	2.45e+08	55900	+	ENSG00000121644	DESI2	protein_coding	chromosome	desumoylating isopeptidase 2 [Source:HGNC Symbol;Acc:HGNC:24264]	ENSG00000121644.19	DESI2	51029	c("ENST00000263831", "ENST00000302550", "ENST00000418162", "ENST00000484738")	-0.233	5.85	5.69	0.0243	0.373	1.61
X	1.3e+08	1.3e+08	15300	+	ENSG00000122122	SASH3	protein_coding	chromosome	SAM and SH3 domain containing 3 [Source:HGNC Symbol;Acc:HGNC:15975]	ENSG00000122122.10	SASH3	54440	c("ENST00000356892", "ENST00000476532")	1.17	3.02	5.69	0.0243	0.373	1.61
5	1.51e+08	1.51e+08	43000	-	ENSG00000198624	CCDC69	protein_coding	chromosome	coiled-coil domain containing 69 [Source:HGNC Symbol;Acc:HGNC:24487]	ENSG00000198624.13	CCDC69	26112	c("ENST00000355417", "ENST00000518189", "ENST00000519448", "ENST00000519740", "ENST00000521308", "ENST00000522179", "ENST00000522964", "ENST00000524344")	0.646	5.4	5.7	0.0243	0.373	1.61
11	1.25e+08	1.25e+08	62600	-	ENSG00000110013	SIAE	protein_coding	chromosome	sialic acid acetylesterase [Source:HGNC Symbol;Acc:HGNC:18187]	ENSG00000110013.13	SIAE	54414	c("ENST00000263593", "ENST00000436137", "ENST00000525730", "ENST00000533613", "ENST00000545756", "ENST00000618733")	0.327	4.7	5.68	0.0244	0.374	1.61
8	6500000	6560000	63800	-	ENSG00000091879	ANGPT2	protein_coding	chromosome	angiopoietin 2 [Source:HGNC Symbol;Acc:HGNC:485]	ENSG00000091879.13	ANGPT2	285	c("ENST00000325203", "ENST00000338312", "ENST00000523120", "ENST00000629816")	0.791	1.95	5.68	0.0245	0.374	1.61
1	1.11e+08	1.11e+08	16800	-	ENSG00000121931	LRIF1	protein_coding	chromosome	ligand dependent nuclear receptor interacting factor 1 [Source:HGNC Symbol;Acc:HGNC:30299]	ENSG00000121931.16	LRIF1	55791	c("ENST00000369763", "ENST00000485275", "ENST00000494675")	0.313	3.5	5.68	0.0245	0.374	1.61
X	1.2e+08	1.2e+08	77600	-	ENSG00000125354	SEPTIN6	protein_coding	chromosome	septin 6 [Source:HGNC Symbol;Acc:HGNC:15848]	ENSG00000125354.23	SEPTIN6	23157	c("ENST00000343984", "ENST00000354228", "ENST00000354416", "ENST00000360156", "ENST00000394610", "ENST00000460411", "ENST00000467310", "ENST00000481072", "ENST00000489216")	0.818	3.65	5.68	0.0245	0.374	1.61
4	82600000	82800000	169000	-	ENSG00000145284	SCD5	protein_coding	chromosome	stearoyl-CoA desaturase 5 [Source:HGNC Symbol;Acc:HGNC:21088]	ENSG00000145284.12	SCD5	79966	c("ENST00000273908", "ENST00000319540")	0.443	3.53	5.68	0.0245	0.374	1.61
5	1.35e+08	1.35e+08	14100	+	ENSG00000181904	C5orf24	protein_coding	chromosome	chromosome 5 open reading frame 24 [Source:HGNC Symbol;Acc:HGNC:26746]	ENSG00000181904.9	C5orf24	134553	c("ENST00000338051", "ENST00000394976", "ENST00000435259", "ENST00000504727", "ENST00000507390", "ENST00000508791")	-0.256	5.85	5.68	0.0245	0.374	1.61
3	5.2e+07	5.2e+07	5860	+	ENSG00000243989	ACY1	protein_coding	chromosome	aminoacylase 1 [Source:HGNC Symbol;Acc:HGNC:177]	ENSG00000243989.9	ACY1	95	c("ENST00000404366", "ENST00000464587", "ENST00000465121", "ENST00000468068", "ENST00000469863", "ENST00000476351", "ENST00000476854", "ENST00000490244", "ENST00000491318", "ENST00000494103", "ENST00000496679", "ENST00000635797", "ENST00000635941", "ENST00000636047", "ENST00000636358", "ENST00000636556", "ENST00000636880", "ENST00000637034", "ENST00000637102", "ENST00000637149", "ENST00000637199"…
ENST00000638096, "ENST00000638136")	0.366	3.04	5.67	0.0246	0.374	1.61
17	28500000	28500000	32700	+	ENSG00000109101	FOXN1	protein_coding	chromosome	forkhead box N1 [Source:HGNC Symbol;Acc:HGNC:12765]	ENSG00000109101.7	FOXN1	8456	c("ENST00000226247", "ENST00000577936", "ENST00000579795")	-0.667	5.15	5.66	0.0247	0.374	1.61
3	46400000	46400000	7200	+	ENSG00000121807	CCR2	protein_coding	chromosome	C-C motif chemokine receptor 2 [Source:HGNC Symbol;Acc:HGNC:1603]	ENSG00000121807.5	CCR2	729230	c("ENST00000292301", "ENST00000400888", "ENST00000421659", "ENST00000445132", "ENST00000465202")	0.792	1.82	5.66	0.0247	0.374	1.61
5	1.6e+08	1.6e+08	57600	-	ENSG00000170234	PWWP2A	protein_coding	chromosome	PWWP domain containing 2A [Source:HGNC Symbol;Acc:HGNC:29406]	ENSG00000170234.13	PWWP2A	114825	c("ENST00000307063", "ENST00000456329", "ENST00000520662", "ENST00000521424", "ENST00000523662", "ENST00000524050")	-0.255	4.05	5.66	0.0247	0.374	1.61
8	1.42e+08	1.42e+08	191000	-	ENSG00000171045	TSNARE1	protein_coding	chromosome	t-SNARE domain containing 1 [Source:HGNC Symbol;Acc:HGNC:26437]	ENSG00000171045.16	TSNARE1	203062	c("ENST00000307180", "ENST00000518720", "ENST00000518928", "ENST00000519651", "ENST00000520166", "ENST00000520462", "ENST00000521825", "ENST00000524325", "ENST00000662555")	-0.513	3.18	5.66	0.0247	0.374	1.61
16	22400000	22400000	19000	-	ENSG00000257122	RRN3P3	transcribed_unprocessed_pseudogene	chromosome	RRN3 homolog, RNA polymerase I transcription factor pseudogene 3 [Source:HGNC Symbol;Acc:HGNC:37620]	ENSG00000257122.5	RRN3P3	NA	c("ENST00000549207", "ENST00000551766")	-0.654	1.14	5.66	0.0247	0.374	1.61
1	1.56e+08	1.56e+08	60200	-	ENSG00000116584	ARHGEF2	protein_coding	chromosome	Rho/Rac guanine nucleotide exchange factor 2 [Source:HGNC Symbol;Acc:HGNC:682]	ENSG00000116584.19	ARHGEF2	9181	c("ENST00000313667", "ENST00000313695", "ENST00000361247", "ENST00000368315", "ENST00000423422", "ENST00000462460", "ENST00000465079", "ENST00000470541", "ENST00000470874", "ENST00000470975", "ENST00000471589", "ENST00000474428", "ENST00000476273", "ENST00000477754", "ENST00000487755", "ENST00000495070", "ENST00000497907", "ENST00000608543", "ENST00000609707", "ENST00000673475")	0.496	4.41	5.66	0.0248	0.375	1.61
1	20100000	20200000	11100	+	ENSG00000158786	PLA2G2F	protein_coding	chromosome	phospholipase A2 group IIF [Source:HGNC Symbol;Acc:HGNC:30040]	ENSG00000158786.4	PLA2G2F	64600	c("ENST00000375102", "ENST00000465062")	-1.59	0.922	5.65	0.0248	0.375	1.61
3	1.26e+08	1.26e+08	14800	-	ENSG00000163884	KLF15	protein_coding	chromosome	Kruppel like factor 15 [Source:HGNC Symbol;Acc:HGNC:14536]	ENSG00000163884.4	KLF15	28999	c("ENST00000296233", "ENST00000509675")	1.21	-0.857	5.65	0.0248	0.375	1.6
9	88400000	88500000	90300	+	ENSG00000106723	SPIN1	protein_coding	chromosome	spindlin 1 [Source:HGNC Symbol;Acc:HGNC:11243]	ENSG00000106723.17	SPIN1	10927	c("ENST00000375859", "ENST00000462844", "ENST00000469017", "ENST00000483785", "ENST00000485565", "ENST00000485804")	-0.263	6.22	5.65	0.0249	0.375	1.6
12	1.23e+08	1.23e+08	28500	+	ENSG00000130787	HIP1R	protein_coding	chromosome	huntingtin interacting protein 1 related [Source:HGNC Symbol;Acc:HGNC:18415]	ENSG00000130787.14	HIP1R	9026	c("ENST00000253083", "ENST00000452196", "ENST00000535012", "ENST00000535831", "ENST00000536617", "ENST00000536772", "ENST00000536847", "ENST00000537322", "ENST00000538236", "ENST00000541712")	-0.441	5.43	5.65	0.0249	0.375	1.6
12	96900000	9.7e+07	46600	+	ENSG00000139350	NEDD1	protein_coding	chromosome	NEDD1 gamma-tubulin ring complex targeting factor [Source:HGNC Symbol;Acc:HGNC:7723]	ENSG00000139350.11	NEDD1	121441	c("ENST00000266742", "ENST00000411739", "ENST00000429527", "ENST00000457368", "ENST00000553609", "ENST00000554226", "ENST00000555114", "ENST00000555806", "ENST00000557092", "ENST00000557400", "ENST00000557454", "ENST00000557478", "ENST00000557644")	-0.237	4.16	5.65	0.0249	0.375	1.6
22	27700000	27800000	53500	-	ENSG00000169184	MN1	protein_coding	chromosome	MN1 proto-oncogene, transcriptional regulator [Source:HGNC Symbol;Acc:HGNC:7180]	ENSG00000169184.6	MN1	4330	c("ENST00000302326", "ENST00000424656", "ENST00000497225")	-0.591	5.32	5.64	0.0249	0.375	1.6
1	1.75e+08	1.75e+08	36000	-	ENSG00000235750	KIAA0040	protein_coding	chromosome	KIAA0040 [Source:HGNC Symbol;Acc:HGNC:28950]	ENSG00000235750.10	KIAA0040	9674	c("ENST00000423313", "ENST00000444639", "ENST00000545251", "ENST00000563563", "ENST00000567124", "ENST00000619513")	0.768	4.24	5.64	0.0249	0.375	1.6
17	18700000	18700000	38100	+	ENSG00000108448	TRIM16L	protein_coding	chromosome	tripartite motif containing 16 like [Source:HGNC Symbol;Acc:HGNC:32670]	ENSG00000108448.21	TRIM16L	147166	c("ENST00000395671", "ENST00000414850", "ENST00000424146", "ENST00000449552", "ENST00000449697", "ENST00000571542", "ENST00000571708", "ENST00000571733", "ENST00000572555", "ENST00000573443", "ENST00000574042", "ENST00000577969", "ENST00000578086", "ENST00000581904", "ENST00000641182", "ENST00000641936")	-0.399	4.17	5.64	0.025	0.376	1.6
8	17200000	17200000	68300	+	ENSG00000104219	ZDHHC2	protein_coding	chromosome	zinc finger DHHC-type containing 2 [Source:HGNC Symbol;Acc:HGNC:18469]	ENSG00000104219.13	ZDHHC2	51201	c("ENST00000262096", "ENST00000517334", "ENST00000522184", "ENST00000523132")	0.921	2.34	5.63	0.0251	0.376	1.6
10	95700000	95700000	30700	-	ENSG00000119977	TCTN3	protein_coding	chromosome	tectonic family member 3 [Source:HGNC Symbol;Acc:HGNC:24519]	ENSG00000119977.21	TCTN3	26123	c("ENST00000265993", "ENST00000371209", "ENST00000371217", "ENST00000430368", "ENST00000478245", "ENST00000497399", "ENST00000614499")	0.233	4.72	5.61	0.0252	0.376	1.6
11	77100000	77100000	59200	+	ENSG00000149260	CAPN5	protein_coding	chromosome	calpain 5 [Source:HGNC Symbol;Acc:HGNC:1482]	ENSG00000149260.18	CAPN5	726	c("ENST00000456580", "ENST00000527066", "ENST00000527129", "ENST00000529629", "ENST00000531028", "ENST00000533889", "ENST00000648180", "ENST00000648752")	0.818	3.35	5.62	0.0252	0.376	1.6
11	1.18e+08	1.18e+08	31400	-	ENSG00000160593	JAML	protein_coding	chromosome	junction adhesion molecule like [Source:HGNC Symbol;Acc:HGNC:19084]	ENSG00000160593.19	JAML	120425	c("ENST00000292067", "ENST00000356289", "ENST00000524477", "ENST00000525565", "ENST00000526595", "ENST00000526620", "ENST00000527877", "ENST00000529164", "ENST00000531530", "ENST00000531536", "ENST00000533261", "ENST00000534294", "ENST00000640745")	0.727	2.94	5.62	0.0252	0.376	1.6
6	1.08e+08	1.08e+08	90500	-	ENSG00000025796	SEC63	protein_coding	chromosome	SEC63 homolog, protein translocation regulator [Source:HGNC Symbol;Acc:HGNC:21082]	ENSG00000025796.14	SEC63	11231	c("ENST00000369002", "ENST00000429168", "ENST00000446496", "ENST00000459782", "ENST00000460009", "ENST00000465210", "ENST00000466419", "ENST00000473746", "ENST00000484803", "ENST00000489455")	0.272	6.15	5.61	0.0253	0.376	1.6
3	47300000	47300000	63900	+	ENSG00000114648	KLHL18	protein_coding	chromosome	kelch like family member 18 [Source:HGNC Symbol;Acc:HGNC:29120]	ENSG00000114648.12	KLHL18	23276	c("ENST00000232766", "ENST00000433449", "ENST00000437353", "ENST00000442272", "ENST00000461084", "ENST00000483201")	-0.552	5.1	5.61	0.0253	0.376	1.6
11	72800000	73100000	306000	-	ENSG00000137478	FCHSD2	protein_coding	chromosome	FCH and double SH3 domains 2 [Source:HGNC Symbol;Acc:HGNC:29114]	ENSG00000137478.15	FCHSD2	9873	c("ENST00000311172", "ENST00000409263", "ENST00000409314", "ENST00000409418", "ENST00000409853", "ENST00000422375", "ENST00000432043", "ENST00000458644", "ENST00000543644")	0.451	4.44	5.61	0.0253	0.376	1.6
5	14600000	14600000	34400	+	ENSG00000145569	OTULINL	protein_coding	chromosome	OTU deubiquitinase with linear linkage specificity like [Source:HGNC Symbol;Acc:HGNC:25629]	ENSG00000145569.6	OTULINL	54491	c("ENST00000274217", "ENST00000506258", "ENST00000513825")	0.679	2.49	5.61	0.0253	0.376	1.6
X	3.8e+07	38100000	122000	+	ENSG00000147041	SYTL5	protein_coding	chromosome	synaptotagmin like 5 [Source:HGNC Symbol;Acc:HGNC:15589]	ENSG00000147041.12	SYTL5	94122	c("ENST00000297875", "ENST00000456733")	0.902	1.94	5.61	0.0253	0.376	1.6
1	1.55e+08	1.55e+08	4600	+	ENSG00000173207	CKS1B	protein_coding	chromosome	CDC28 protein kinase regulatory subunit 1B [Source:HGNC Symbol;Acc:HGNC:19083]	ENSG00000173207.13	CKS1B	1163	c("ENST00000308987", "ENST00000368436", "ENST00000368439", "ENST00000471245", "ENST00000473344", "ENST00000474215", "ENST00000477676")	-0.325	4.86	5.61	0.0253	0.376	1.6
4	52900000	52900000	4520	+	ENSG00000128045	RASL11B	protein_coding	chromosome	RAS like family 11 member B [Source:HGNC Symbol;Acc:HGNC:23804]	ENSG00000128045.7	RASL11B	65997	c("ENST00000248706", "ENST00000505041", "ENST00000515677")	-0.575	1.11	5.6	0.0254	0.377	1.6
3	46200000	46200000	6600	-	ENSG00000163823	CCR1	protein_coding	chromosome	C-C motif chemokine receptor 1 [Source:HGNC Symbol;Acc:HGNC:1602]	ENSG00000163823.4	CCR1	1230	ENST00000296140	1.09	2.09	5.6	0.0254	0.377	1.6
1	1.83e+08	1.83e+08	122000	+	ENSG00000135862	LAMC1	protein_coding	chromosome	laminin subunit gamma 1 [Source:HGNC Symbol;Acc:HGNC:6492]	ENSG00000135862.6	LAMC1	3915	c("ENST00000258341", "ENST00000466964", "ENST00000478064", "ENST00000479499", "ENST00000484114", "ENST00000495918")	0.503	6.12	5.6	0.0255	0.377	1.59
3	1.12e+08	1.12e+08	12400	-	ENSG00000174500	GCSAM	protein_coding	chromosome	germinal center associated signaling and motility [Source:HGNC Symbol;Acc:HGNC:20253]	ENSG00000174500.13	GCSAM	257144	c("ENST00000308910", "ENST00000460387", "ENST00000470085", "ENST00000484193", "ENST00000487901", "ENST00000488580", "ENST00000495418")	0.884	0.816	5.59	0.0255	0.377	1.59
22	42100000	42100000	12500	-	ENSG00000198951	NAGA	protein_coding	chromosome	alpha-N-acetylgalactosaminidase [Source:HGNC Symbol;Acc:HGNC:7631]	ENSG00000198951.12	NAGA	4668	c("ENST00000396398", "ENST00000402937", "ENST00000403363")	0.411	4.18	5.6	0.0255	0.377	1.59
12	14900000	1.5e+07	19700	-	ENSG00000111348	ARHGDIB	protein_coding	chromosome	Rho GDP dissociation inhibitor beta [Source:HGNC Symbol;Acc:HGNC:679]	ENSG00000111348.9	ARHGDIB	397	c("ENST00000228945", "ENST00000535676", "ENST00000536592", "ENST00000539131", "ENST00000541380", "ENST00000541546", "ENST00000541644", "ENST00000542276", "ENST00000545895")	0.583	5.83	5.58	0.0256	0.377	1.59
5	1.77e+08	1.77e+08	14700	+	ENSG00000169220	RGS14	protein_coding	chromosome	regulator of G protein signaling 14 [Source:HGNC Symbol;Acc:HGNC:9996]	ENSG00000169220.18	RGS14	10636	c("ENST00000408923", "ENST00000425155", "ENST00000502731", "ENST00000503044", "ENST00000503110", "ENST00000504631", "ENST00000506944", "ENST00000509289", "ENST00000511890", "ENST00000512000", "ENST00000512490", "ENST00000514102", "ENST00000514713")	-0.445	5.29	5.58	0.0256	0.377	1.59
6	35500000	35500000	14700	+	ENSG00000112039	FANCE	protein_coding	chromosome	FA complementation group E [Source:HGNC Symbol;Acc:HGNC:3586]	ENSG00000112039.4	FANCE	2178	c("ENST00000229769", "ENST00000648059")	-0.363	3.98	5.58	0.0257	0.377	1.59
20	63700000	63700000	4280	+	ENSG00000125520	SLC2A4RG	protein_coding	chromosome	SLC2A4 regulator [Source:HGNC Symbol;Acc:HGNC:15930]	ENSG00000125520.14	SLC2A4RG	56731	c("ENST00000266077", "ENST00000473157", "ENST00000474248", "ENST00000482718", "ENST00000485897", "ENST00000491109", "ENST00000493772", "ENST00000496425")	-0.344	5.8	5.58	0.0257	0.377	1.59
6	10400000	10400000	26500	-	ENSG00000137203	TFAP2A	protein_coding	chromosome	transcription factor AP-2 alpha [Source:HGNC Symbol;Acc:HGNC:11742]	ENSG00000137203.12	TFAP2A	7020	c("ENST00000319516", "ENST00000379608", "ENST00000379613", "ENST00000461628", "ENST00000462727", "ENST00000464323", "ENST00000465858", "ENST00000466073", "ENST00000473652", "ENST00000474952", "ENST00000475264", "ENST00000478375", "ENST00000482890", "ENST00000486038", "ENST00000488193", "ENST00000489805", "ENST00000490875", "ENST00000497266", "ENST00000498450")	-0.358	6.08	5.58	0.0257	0.377	1.59
19	49100000	49200000	31500	+	ENSG00000177380	PPFIA3	protein_coding	chromosome	PTPRF interacting protein alpha 3 [Source:HGNC Symbol;Acc:HGNC:9247]	ENSG00000177380.14	PPFIA3	8541	c("ENST00000334186", "ENST00000421230", "ENST00000602351", "ENST00000602492", "ENST00000602509", "ENST00000602655", "ENST00000602716", "ENST00000602726", "ENST00000602783", "ENST00000602800", "ENST00000602848", "ENST00000602897", "ENST00000602905")	-0.435	4.48	5.58	0.0257	0.377	1.59
19	1550000	1570000	13400	-	ENSG00000181588	MEX3D	protein_coding	chromosome	mex-3 RNA binding family member D [Source:HGNC Symbol;Acc:HGNC:16734]	ENSG00000181588.16	MEX3D	399664	c("ENST00000402693", "ENST00000605173")	-0.321	4.72	5.57	0.0257	0.377	1.59
1	35900000	36100000	142000	+	ENSG00000126070	AGO3	protein_coding	chromosome	argonaute RISC catalytic component 3 [Source:HGNC Symbol;Acc:HGNC:18421]	ENSG00000126070.20	AGO3	192669	c("ENST00000246314", "ENST00000324350", "ENST00000373191", "ENST00000397828", "ENST00000471099", "ENST00000491443", "ENST00000634486")	-0.222	4.17	5.57	0.0258	0.377	1.59
16	25200000	25300000	21800	-	ENSG00000155592	ZKSCAN2	protein_coding	chromosome	zinc finger with KRAB and SCAN domains 2 [Source:HGNC Symbol;Acc:HGNC:25677]	ENSG00000155592.16	ZKSCAN2	342357	c("ENST00000328086", "ENST00000565590", "ENST00000569150")	0.367	1.59	5.56	0.0258	0.377	1.59
5	50400000	50400000	47100	-	ENSG00000170571	EMB	protein_coding	chromosome	embigin [Source:HGNC Symbol;Acc:HGNC:30465]	ENSG00000170571.12	EMB	133418	c("ENST00000303221", "ENST00000505896", "ENST00000506190", "ENST00000508934", "ENST00000514111")	0.53	4.68	5.57	0.0258	0.377	1.59
17	73200000	73200000	11600	+	ENSG00000180616	SSTR2	protein_coding	chromosome	somatostatin receptor 2 [Source:HGNC Symbol;Acc:HGNC:11331]	ENSG00000180616.9	SSTR2	6752	c("ENST00000357585", "ENST00000579323")	0.742	1.05	5.57	0.0258	0.377	1.59
22	29300000	29300000	6200	+	ENSG00000185340	GAS2L1	protein_coding	chromosome	growth arrest specific 2 like 1 [Source:HGNC Symbol;Acc:HGNC:16955]	ENSG00000185340.15	GAS2L1	10634	c("ENST00000406549", "ENST00000416823", "ENST00000428622", "ENST00000487341", "ENST00000491016", "ENST00000610653", "ENST00000611648", "ENST00000616432", "ENST00000618518", "ENST00000621062")	-0.467	5.65	5.56	0.0258	0.377	1.59
1	66900000	6.7e+07	63700	+	ENSG00000198160	MIER1	protein_coding	chromosome	MIER1 transcriptional regulator [Source:HGNC Symbol;Acc:HGNC:29657]	ENSG00000198160.14	MIER1	57708	c("ENST00000355356", "ENST00000355977", "ENST00000357692", "ENST00000371012", "ENST00000371014", "ENST00000371016", "ENST00000371018", "ENST00000401041", "ENST00000401042", "ENST00000479067", "ENST00000493357")	-0.216	5.45	5.57	0.0258	0.377	1.59
19	57700000	57800000	11300	+	ENSG00000152443	ZNF776	protein_coding	chromosome	zinc finger protein 776 [Source:HGNC Symbol;Acc:HGNC:26765]	ENSG00000152443.13	ZNF776	284309	c("ENST00000317178", "ENST00000431353", "ENST00000451849", "ENST00000473585", "ENST00000489376")	0.344	3.78	5.56	0.0259	0.377	1.59
1	1.62e+08	1.62e+08	1930	+	ENSG00000225217	HSPA7	unprocessed_pseudogene	chromosome	heat shock protein family A (Hsp70) member 7 [Source:HGNC Symbol;Acc:HGNC:5240]	ENSG00000225217.1	HSPA7	NA	ENST00000445535	0.617	1.46	5.56	0.0259	0.377	1.59
15	41300000	41300000	23300	-	ENSG00000104147	OIP5	protein_coding	chromosome	Opa interacting protein 5 [Source:HGNC Symbol;Acc:HGNC:20300]	ENSG00000104147.9	OIP5	11339	c("ENST00000220514", "ENST00000560640")	-0.436	1.63	5.55	0.026	0.377	1.59
19	16200000	16200000	6670	+	ENSG00000105058	FAM32A	protein_coding	chromosome	family with sequence similarity 32 member A [Source:HGNC Symbol;Acc:HGNC:24563]	ENSG00000105058.12	FAM32A	26017	c("ENST00000263384", "ENST00000585831", "ENST00000587351", "ENST00000588367", "ENST00000589852")	-0.247	6.23	5.55	0.026	0.377	1.58
5	38300000	38500000	207000	+	ENSG00000164318	EGFLAM	protein_coding	chromosome	EGF like, fibronectin type III and laminin G domains [Source:HGNC Symbol;Acc:HGNC:26810]	ENSG00000164318.18	EGFLAM	133584	c("ENST00000322350", "ENST00000336740", "ENST00000354891", "ENST00000397202", "ENST00000397210", "ENST00000504709", "ENST00000506135", "ENST00000508131", "ENST00000508868", "ENST00000513131", "ENST00000514476")	0.89	1.46	5.55	0.026	0.377	1.59
4	89200000	89300000	71400	-	ENSG00000185477	GPRIN3	protein_coding	chromosome	GPRIN family member 3 [Source:HGNC Symbol;Acc:HGNC:27733]	ENSG00000185477.5	GPRIN3	285513	c("ENST00000333209", "ENST00000609438")	0.734	2.66	5.55	0.026	0.377	1.58
7	3e+07	3e+07	16100	-	ENSG00000106080	FKBP14	protein_coding	chromosome	FKBP prolyl isomerase 14 [Source:HGNC Symbol;Acc:HGNC:18625]	ENSG00000106080.10	FKBP14	55033	c("ENST00000222803", "ENST00000412494", "ENST00000419018", "ENST00000479939")	0.246	4.4	5.54	0.0261	0.377	1.58
4	1.28e+08	1.28e+08	18300	+	ENSG00000142731	PLK4	protein_coding	chromosome	polo like kinase 4 [Source:HGNC Symbol;Acc:HGNC:11397]	ENSG00000142731.11	PLK4	10733	c("ENST00000270861", "ENST00000503914", "ENST00000507249", "ENST00000507454", "ENST00000508113", "ENST00000510192", "ENST00000510605", "ENST00000511942", "ENST00000513090", "ENST00000514379", "ENST00000515069")	-0.563	3.27	5.54	0.0261	0.377	1.58
9	41900000	42100000	239000	-	ENSG00000154529	CNTNAP3B	protein_coding	chromosome	contactin associated protein like 3B [Source:HGNC Symbol;Acc:HGNC:32035]	ENSG00000154529.14	CNTNAP3B	728577	c("ENST00000276974", "ENST00000341990", "ENST00000377561", "ENST00000467854", "ENST00000476961", "ENST00000479351", "ENST00000480466", "ENST00000484254", "ENST00000489789", "ENST00000491438", "ENST00000612828", "ENST00000617422", "ENST00000617848", "ENST00000618777", "ENST00000619138")	-0.616	3.73	5.54	0.0261	0.377	1.58
2	1.03e+08	1.03e+08	283000	+	ENSG00000170417	TMEM182	protein_coding	chromosome	transmembrane protein 182 [Source:HGNC Symbol;Acc:HGNC:26391]	ENSG00000170417.16	TMEM182	130827	c("ENST00000409173", "ENST00000409528", "ENST00000412401", "ENST00000453878", "ENST00000454536", "ENST00000469971", "ENST00000484094", "ENST00000486293", "ENST00000488134", "ENST00000639249", "ENST00000640575")	0.603	2.32	5.54	0.0261	0.377	1.58
6	25300000	25600000	341000	+	ENSG00000079691	CARMIL1	protein_coding	chromosome	capping protein regulator and myosin 1 linker 1 [Source:HGNC Symbol;Acc:HGNC:21581]	ENSG00000079691.18	CARMIL1	55604	c("ENST00000329474", "ENST00000461945", "ENST00000476458", "ENST00000497227", "ENST00000635618")	0.299	3.84	5.54	0.0262	0.377	1.58
1	11600000	11700000	18800	-	ENSG00000116661	FBXO2	protein_coding	chromosome	F-box protein 2 [Source:HGNC Symbol;Acc:HGNC:13581]	ENSG00000116661.11	FBXO2	26232	c("ENST00000354287", "ENST00000465901", "ENST00000466919", "ENST00000471501", "ENST00000475961", "ENST00000642025")	-0.579	3.22	5.54	0.0262	0.377	1.58
20	47500000	47700000	155000	+	ENSG00000124151	NCOA3	protein_coding	chromosome	nuclear receptor coactivator 3 [Source:HGNC Symbol;Acc:HGNC:7670]	ENSG00000124151.19	NCOA3	8202	c("ENST00000371997", "ENST00000371998", "ENST00000372004", "ENST00000490248", "ENST00000497292")	0.287	5.78	5.53	0.0262	0.377	1.58
1	16100000	16200000	31700	-	ENSG00000142627	EPHA2	protein_coding	chromosome	EPH receptor A2 [Source:HGNC Symbol;Acc:HGNC:3386]	ENSG00000142627.13	EPHA2	1969	c("ENST00000358432", "ENST00000461614", "ENST00000462805", "ENST00000480202")	0.785	7.18	5.53	0.0262	0.377	1.58
11	65100000	65100000	12800	-	ENSG00000162298	SYVN1	protein_coding	chromosome	synoviolin 1 [Source:HGNC Symbol;Acc:HGNC:20738]	ENSG00000162298.18	SYVN1	84447	c("ENST00000294256", "ENST00000307289", "ENST00000377190", "ENST00000449943", "ENST00000525874", "ENST00000526060", "ENST00000526121", "ENST00000527142", "ENST00000527765", "ENST00000528487", "ENST00000529207", "ENST00000530451", "ENST00000531018", "ENST00000532771", "ENST00000533685")	0.36	5.21	5.53	0.0262	0.377	1.58
11	7.4e+07	7.4e+07	8810	-	ENSG00000175564	UCP3	protein_coding	chromosome	uncoupling protein 3 [Source:HGNC Symbol;Acc:HGNC:12519]	ENSG00000175564.13	UCP3	7352	c("ENST00000314032", "ENST00000426995", "ENST00000544614", "ENST00000545271")	-0.571	-0.823	5.53	0.0262	0.377	1.58
13	66300000	67200000	928000	-	ENSG00000184226	PCDH9	protein_coding	chromosome	protocadherin 9 [Source:HGNC Symbol;Acc:HGNC:8661]	ENSG00000184226.15	PCDH9	5101	c("ENST00000377861", "ENST00000377865", "ENST00000456367", "ENST00000544246", "ENST00000614931", "ENST00000617020")	0.692	-0.0172	5.54	0.0262	0.377	1.58
8	8.1e+07	81100000	144000	-	ENSG00000076641	PAG1	protein_coding	chromosome	phosphoprotein membrane anchor with glycosphingolipid microdomains 1 [Source:HGNC Symbol;Acc:HGNC:30043]	ENSG00000076641.4	PAG1	55824	c("ENST00000220597", "ENST00000519326", "ENST00000522811", "ENST00000523463")	0.532	3.5	5.53	0.0263	0.377	1.58
9	72400000	72400000	13800	-	ENSG00000107372	ZFAND5	protein_coding	chromosome	zinc finger AN1-type containing 5 [Source:HGNC Symbol;Acc:HGNC:13008]	ENSG00000107372.13	ZFAND5	7763	c("ENST00000237937", "ENST00000343431", "ENST00000376956", "ENST00000376960", "ENST00000376962", "ENST00000471197", "ENST00000487330", "ENST00000488164")	0.401	7.07	5.53	0.0263	0.377	1.58
10	21800000	2.2e+07	247000	-	ENSG00000136770	DNAJC1	protein_coding	chromosome	DnaJ heat shock protein family (Hsp40) member C1 [Source:HGNC Symbol;Acc:HGNC:20090]	ENSG00000136770.11	DNAJC1	64215	c("ENST00000376946", "ENST00000376980", "ENST00000447548", "ENST00000476103", "ENST00000483085")	0.278	4.76	5.53	0.0263	0.377	1.58
7	1.43e+08	1.43e+08	18600	-	ENSG00000146904	EPHA1	protein_coding	chromosome	EPH receptor A1 [Source:HGNC Symbol;Acc:HGNC:3385]	ENSG00000146904.9	EPHA1	2041	c("ENST00000275815", "ENST00000458129", "ENST00000465208", "ENST00000479459", "ENST00000488068", "ENST00000494989", "ENST00000497891")	0.268	5.66	5.53	0.0263	0.377	1.58
10	86800000	86900000	176000	+	ENSG00000107779	BMPR1A	protein_coding	chromosome	bone morphogenetic protein receptor type 1A [Source:HGNC Symbol;Acc:HGNC:1076]	ENSG00000107779.13	BMPR1A	657	c("ENST00000372037", "ENST00000480152", "ENST00000635816", "ENST00000636056", "ENST00000638429")	-0.329	4.94	5.52	0.0264	0.377	1.58
17	4710000	4720000	10900	+	ENSG00000141480	ARRB2	protein_coding	chromosome	arrestin beta 2 [Source:HGNC Symbol;Acc:HGNC:712]	ENSG00000141480.18	ARRB2	409	c("ENST00000269260", "ENST00000346341", "ENST00000381488", "ENST00000412477", "ENST00000570718", "ENST00000570739", "ENST00000571206", "ENST00000571428", "ENST00000571791", "ENST00000572457", "ENST00000572497", "ENST00000572782", "ENST00000573886", "ENST00000574502", "ENST00000574888", "ENST00000574954", "ENST00000575131", "ENST00000575877", "ENST00000576235", "ENST00000577054")	0.418	3.7	5.52	0.0264	0.377	1.58
3	37900000	3.8e+07	123000	+	ENSG00000144677	CTDSPL	protein_coding	chromosome	CTD small phosphatase like [Source:HGNC Symbol;Acc:HGNC:16890]	ENSG00000144677.15	CTDSPL	10217	c("ENST00000273179", "ENST00000310189", "ENST00000416688", "ENST00000435525", "ENST00000436654", "ENST00000443503", "ENST00000447745", "ENST00000486978")	-0.353	5.89	5.52	0.0264	0.377	1.58
3	1.02e+08	1.02e+08	49000	+	ENSG00000144815	NXPE3	protein_coding	chromosome	neurexophilin and PC-esterase domain family member 3 [Source:HGNC Symbol;Acc:HGNC:28238]	ENSG00000144815.16	NXPE3	91775	c("ENST00000273347", "ENST00000474165", "ENST00000477909", "ENST00000487830", "ENST00000491511", "ENST00000495842", "ENST00000616286")	0.75	3.26	5.52	0.0264	0.377	1.58
4	1.73e+08	1.73e+08	7560	+	ENSG00000164105	SAP30	protein_coding	chromosome	Sin3A associated protein 30 [Source:HGNC Symbol;Acc:HGNC:10532]	ENSG00000164105.4	SAP30	8819	c("ENST00000296504", "ENST00000504618")	-0.38	2.59	5.52	0.0264	0.377	1.58
11	72200000	72200000	15400	+	ENSG00000165458	INPPL1	protein_coding	chromosome	inositol polyphosphate phosphatase like 1 [Source:HGNC Symbol;Acc:HGNC:6080]	ENSG00000165458.14	INPPL1	3636	c("ENST00000298229", "ENST00000320683", "ENST00000535985", "ENST00000537656", "ENST00000537755", "ENST00000538339", "ENST00000538751", "ENST00000540329", "ENST00000540973", "ENST00000541303", "ENST00000541544", "ENST00000541752", "ENST00000541756", "ENST00000543234", "ENST00000544806", "ENST00000545355")	0.275	4.71	5.52	0.0264	0.377	1.58
1	1.53e+08	1.53e+08	1730	+	ENSG00000203783	PRR9	protein_coding	chromosome	proline rich 9 [Source:HGNC Symbol;Acc:HGNC:32057]	ENSG00000203783.5	PRR9	574414	ENST00000368744	-2.04	1.41	5.52	0.0264	0.377	1.58
5	80500000	80500000	54600	+	ENSG00000152380	FAM151B	protein_coding	chromosome	family with sequence similarity 151 member B [Source:HGNC Symbol;Acc:HGNC:33716]	ENSG00000152380.10	FAM151B	167555	c("ENST00000282226", "ENST00000502608", "ENST00000507084", "ENST00000509292", "ENST00000511718")	-0.455	1.06	5.5	0.0267	0.38	1.57
15	85800000	85800000	35600	-	ENSG00000183655	KLHL25	protein_coding	chromosome	kelch like family member 25 [Source:HGNC Symbol;Acc:HGNC:25732]	ENSG00000183655.13	KLHL25	64410	c("ENST00000337975", "ENST00000536947", "ENST00000559131")	-0.602	3.73	5.5	0.0267	0.38	1.57
8	23400000	23500000	71900	-	ENSG00000197217	ENTPD4	protein_coding	chromosome	ectonucleoside triphosphate diphosphohydrolase 4 [Source:HGNC Symbol;Acc:HGNC:14573]	ENSG00000197217.13	ENTPD4	9583	c("ENST00000356206", "ENST00000358689", "ENST00000417069", "ENST00000518471", "ENST00000518718", "ENST00000519839", "ENST00000520936", "ENST00000521321", "ENST00000522255", "ENST00000522913", "ENST00000523958")	0.247	5.16	5.49	0.0268	0.381	1.57
22	19700000	19700000	7550	+	ENSG00000284874	AC000093.1	protein_coding	chromosome	novel transcript	ENSG00000284874.1	AC000093.1	NA	c("ENST00000431044", "ENST00000455843")	-1.08	1.33	5.48	0.0268	0.381	1.57
12	47700000	47800000	36700	-	ENSG00000079337	RAPGEF3	protein_coding	chromosome	Rap guanine nucleotide exchange factor 3 [Source:HGNC Symbol;Acc:HGNC:16629]	ENSG00000079337.16	RAPGEF3	10411	c("ENST00000389212", "ENST00000395358", "ENST00000395360", "ENST00000405493", "ENST00000449771", "ENST00000466322", "ENST00000473777", "ENST00000476259", "ENST00000479866", "ENST00000482843", "ENST00000488250", "ENST00000490387", "ENST00000494764", "ENST00000495465", "ENST00000495953", "ENST00000547856", "ENST00000548434", "ENST00000548919", "ENST00000549151", "ENST00000549347")	0.51	3.61	5.48	0.0269	0.381	1.57
2	1.62e+08	1.62e+08	52800	+	ENSG00000115271	GCA	protein_coding	chromosome	grancalcin [Source:HGNC Symbol;Acc:HGNC:15990]	ENSG00000115271.11	GCA	25801	c("ENST00000233612", "ENST00000414723", "ENST00000429691", "ENST00000437150", "ENST00000446271", "ENST00000453113", "ENST00000473240", "ENST00000479199", "ENST00000481161", "ENST00000487445")	0.493	3.48	5.48	0.0269	0.381	1.57
8	37900000	37900000	40900	-	ENSG00000156675	RAB11FIP1	protein_coding	chromosome	RAB11 family interacting protein 1 [Source:HGNC Symbol;Acc:HGNC:30265]	ENSG00000156675.16	RAB11FIP1	80223	c("ENST00000287263", "ENST00000330843", "ENST00000522727", "ENST00000522774", "ENST00000523182", "ENST00000524118")	0.651	6.61	5.48	0.0269	0.381	1.57
1	1.55e+08	1.55e+08	13600	-	ENSG00000160766	GBAP1	transcribed_unprocessed_pseudogene	chromosome	glucosylceramidase beta pseudogene 1 [Source:HGNC Symbol;Acc:HGNC:4178]	ENSG00000160766.14	GBAP1	2630	c("ENST00000368374", "ENST00000459805", "ENST00000462587", "ENST00000463838", "ENST00000473223", "ENST00000486197", "ENST00000486869", "ENST00000566701")	-0.834	0.834	5.48	0.0269	0.381	1.57
10	69800000	7e+07	162000	+	ENSG00000197467	COL13A1	protein_coding	chromosome	collagen type XIII alpha 1 chain [Source:HGNC Symbol;Acc:HGNC:2190]	ENSG00000197467.14	COL13A1	1305	c("ENST00000354547", "ENST00000357811", "ENST00000398969", "ENST00000398975", "ENST00000398978", "ENST00000456019", "ENST00000478219", "ENST00000479733", "ENST00000484990", "ENST00000517713", "ENST00000518052", "ENST00000520133", "ENST00000520267", "ENST00000522165", "ENST00000645393")	0.839	1	5.48	0.0269	0.381	1.57
19	3710000	3750000	42500	+	ENSG00000105289	TJP3	protein_coding	chromosome	tight junction protein 3 [Source:HGNC Symbol;Acc:HGNC:11829]	ENSG00000105289.15	TJP3	27134	c("ENST00000539908", "ENST00000541714", "ENST00000586032", "ENST00000587641", "ENST00000587686", "ENST00000587912", "ENST00000589378", "ENST00000590545", "ENST00000591493")	1	2.91	5.47	0.027	0.382	1.57
16	57500000	57500000	15400	-	ENSG00000125170	DOK4	protein_coding	chromosome	docking protein 4 [Source:HGNC Symbol;Acc:HGNC:19868]	ENSG00000125170.11	DOK4	55715	c("ENST00000340099", "ENST00000561659", "ENST00000561918", "ENST00000562008", "ENST00000562737", "ENST00000563483", "ENST00000564378", "ENST00000566588", "ENST00000566705", "ENST00000566936", "ENST00000567175", "ENST00000567214", "ENST00000567276", "ENST00000568617", "ENST00000569010", "ENST00000569250", "ENST00000569538", "ENST00000569548")	-0.395	5.81	5.46	0.0271	0.382	1.57
X	38600000	38700000	128000	+	ENSG00000156298	TSPAN7	protein_coding	chromosome	tetraspanin 7 [Source:HGNC Symbol;Acc:HGNC:11854]	ENSG00000156298.12	TSPAN7	7102	c("ENST00000286824", "ENST00000378482", "ENST00000419600", "ENST00000471410", "ENST00000475216", "ENST00000480976", "ENST00000488893", "ENST00000494037")	0.559	4.79	5.46	0.0271	0.382	1.57
2	1.13e+08	1.13e+08	28300	-	ENSG00000169607	CKAP2L	protein_coding	chromosome	cytoskeleton associated protein 2 like [Source:HGNC Symbol;Acc:HGNC:26877]	ENSG00000169607.13	CKAP2L	150468	c("ENST00000302450", "ENST00000435431", "ENST00000461876", "ENST00000474331", "ENST00000481732", "ENST00000497357")	-0.482	3.36	5.46	0.0271	0.382	1.57
[truncated: 15,055 more rows]

## Sheet: Table 2. DEGs FDR < 0.05
gene_id	gene_name	gene_biotype	seq_coord_system	description	gene_id_version	symbol	entrezid	tx_ids	logFC	logCPM	F	PValue	FDR	mlog10PValue
[truncated: 78 more rows]

## Sheet: Table 3. Drug Target Analysis
Target_ID	Target_Symbol	Target_Name	Drug_ID	Drug_Name	Is_FDA_Approved	Highest_Clinical_Trial_Phase	Has_Been_Withdrawn	Pathway_DB	Pathway_Name
[truncated: 1,448 more rows]
